# Supplementary material for: In silico interrogation of the miRNAome of infected hematopoietic cells to predict processes important for human cytomegalovirus latent infection
Source: J Biol Chem. 2023 Apr 19;299(6):104727. doi: 10.1016/j.jbc.2023.104727 (PMC10206818; doi:10.1016/j.jbc.2023.104727)
Supplement: Table S1 [file mmc1.xlsx]

## Sheet: miRNA Fold Changes
Mature ID	Fold Change Infected vs Mock	95% Confidence Interval	p-value
hsa-miR-31-5p	147.698	91.94 - 203.45	0.000201			miRNA data from screen of CD34+ cells
hsa-miR-182-5p	55.8519	46.44 - 65.26	0.000113
hsa-miR-183-5p	29.6825	17.55 - 41.81	0.002743
hsa-miR-129-2-3p	28.4138	17.90 - 38.93	0.000929
hsa-miR-193b-3p	27.0606	20.50 - 33.62	7.2e-05
hsa-miR-204-5p	20.3861	12.45 - 28.32	0.000134
hsa-miR-129-1-3p	18.0012	11.30 - 24.70	0.000143
hsa-miR-138-5p	14.7865	9.90 - 19.67	0.00016
hsa-miR-149-5p	11.0465	7.26 - 14.84	0.000427
hsa-miR-708-5p	10.7462	6.07 - 15.42	0.001964
hsa-miR-329-3p	10.5562	8.34 - 12.77	0.001033
hsa-miR-409-3p	10.1718	2.59 - 17.76	0.016836
hsa-miR-365b-3p	9.0412	4.56 - 13.53	0.001299
hsa-miR-22-5p	8.7167	5.86 - 11.57	0.001147
hsa-miR-543	7.0063	3.53 - 10.48	0.007125
hsa-miR-22-3p	6.8967	4.78 - 9.02	0.001461
hsa-miR-455-3p	6.6994	5.67 - 7.73	0.000393
hsa-miR-137	6.539	4.03 - 9.04	0.002539
hsa-miR-96-5p	6.3852	4.40 - 8.37	3.1e-05
hsa-miR-370-3p	6.3708	0.87 - 11.87	0.023292
hsa-miR-451a	5.9189	3.48 - 8.36	0.006191
hsa-miR-4286	5.3677	3.23 - 7.51	0.002621
hsa-miR-487b-3p	5.0171	4.07 - 5.96	0.000364
hsa-miR-154-3p	4.9169	3.15 - 6.68	0.000159
hsa-miR-152-3p	4.847	2.79 - 6.90	0.000488
hsa-miR-379-5p	4.7381	2.13 - 7.34	0.002813
hsa-miR-9-5p	4.206	2.70 - 5.72	0.00166
hsa-miR-887-3p	4.1199	2.31 - 5.93	0.013739
hsa-miR-1180-3p	4.1146	2.28 - 5.95	0.004129
hsa-miR-224-5p	3.9584	0.86 - 7.06	0.005689
hsa-miR-935	3.8121	2.31 - 5.32	0.000625
hsa-miR-493-5p	3.7952	1.89 - 5.70	0.033583
hsa-miR-299-5p	3.7094	2.36 - 5.06	0.001437
hsa-miR-411-5p	3.6926	2.80 - 4.58	0.004274
hsa-miR-193a-5p	3.5277	2.01 - 5.05	0.003168
hsa-miR-642a-5p	3.4224	0.01 - 6.83	0.153805
hsa-miR-218-5p	3.3635	2.15 - 4.58	0.003441
hsa-miR-495-3p	3.335	1.68 - 4.99	0.026644
hsa-miR-381-3p	3.2887	1.58 - 5.00	0.004277
hsa-miR-487a-3p	3.2817	2.24 - 4.32	0.000385
hsa-miR-376c-3p	3.276	2.71 - 3.84	0.000661
hsa-miR-31-3p	3.1981	1.46 - 4.93	0.037076
hsa-miR-210-3p	3.1857	1.54 - 4.83	0.01031
hsa-miR-154-5p	3.0908	0.90 - 5.29	0.047387
hsa-miR-3182	3.0783	2.27 - 3.89	9.3e-05
hsa-miR-409-5p	3.0274	1.51 - 4.54	0.024136
hsa-miR-34a-5p	2.9411	2.52 - 3.36	0.000421
hsa-miR-296-5p	2.8979	1.49 - 4.31	0.006297
hsa-miR-362-3p	2.8671	1.50 - 4.23	0.006498
hsa-miR-143-3p	2.8081	2.25 - 3.37	0.002981
hsa-miR-485-3p	2.7884	2.44 - 3.14	0.000242
hsa-miR-127-3p	2.7835	2.53 - 3.04	2.2e-05
hsa-miR-3907	2.7205	2.00 - 3.44	0.001146
hsa-miR-129-5p	2.71	1.75 - 3.67	0.01172
hsa-miR-4299	2.7053	1.40 - 4.01	0.008278
hsa-miR-337-3p	2.702	2.10 - 3.30	0.00152
hsa-miR-362-5p	2.6665	1.77 - 3.56	0.01264
hsa-miR-485-5p	2.6532	0.94 - 4.37	0.058911
hsa-miR-449a	2.6442	1.36 - 3.93	0.029127
hsa-miR-885-5p	2.592	1.61 - 3.57	0.016816
hsa-miR-139-5p	2.5723	0.52 - 4.63	0.044932
hsa-miR-500a-5p	2.4863	2.24 - 2.73	1e-05
hsa-miR-574-3p	2.4388	1.88 - 3.00	0.002339
hsa-miR-21-3p	2.4163	1.78 - 3.05	0.001527
hsa-miR-9-3p	2.4057	1.19 - 3.62	0.042458
hsa-miR-134-5p	2.405	2.01 - 2.80	0.001603
hsa-miR-628-5p	2.3665	1.32 - 3.42	0.008395
hsa-miR-3200-3p	2.3183	1.13 - 3.50	0.050905
hsa-miR-660-5p	2.3016	1.38 - 3.23	0.005923
hsa-miR-410-3p	2.2752	0.66 - 3.89	0.112098
hsa-miR-501-3p	2.205	1.48 - 2.93	0.026371
hsa-let-7i-3p	2.1726	1.43 - 2.92	0.01363
hsa-miR-193a-3p	2.1567	1.16 - 3.16	0.035958
hsa-miR-151a-5p	2.1562	0.92 - 3.40	0.130921
hsa-miR-382-5p	2.1464	0.00001 - 6.20	0.569751
hsa-miR-99b-5p	2.0589	1.19 - 2.93	0.033751
hsa-miR-1280	2.0205	1.80 - 2.24	0.000554
hsa-miR-24-2-5p	2.0105	1.02 - 3.00	0.062543
hsa-miR-497-5p	2.0055	1.62 - 2.39	0.002446
hsa-miR-532-5p	1.9912	1.13 - 2.85	0.043069
hsa-miR-1260a	1.9733	1.08 - 2.86	0.036455
hsa-miR-493-3p	1.9696	1.01 - 2.93	0.047189
hsa-miR-769-5p	1.9612	0.93 - 2.99	0.036892
hsa-miR-564	1.9125	1.25 - 2.57	0.043123
hsa-miR-3200-5p	1.8902	1.51 - 2.27	0.007931
hsa-miR-539-5p	1.866	0.84 - 2.90	0.119875
hsa-miR-3185	1.846	1.10 - 2.59	0.013743
hsa-miR-500a-3p	1.8358	1.19 - 2.48	0.028048
hsa-miR-29b-3p	1.8153	1.37 - 2.26	0.015162
hsa-miR-29a-3p	1.7967	1.38 - 2.21	0.003562
hsa-miR-720	1.7565	1.23 - 2.28	0.018504
hsa-miR-542-5p	1.7512	1.02 - 2.48	0.06335
hsa-miR-373-5p	1.7431	1.36 - 2.13	0.003766
hsa-miR-3176	1.7283	1.02 - 2.43	0.052055
hsa-miR-21-5p	1.7145	0.99 - 2.44	0.06022
hsa-miR-770-5p	1.7051	1.43 - 1.98	0.001329
hsa-miR-122-5p	1.6951	1.04 - 2.35	0.046608
hsa-miR-27a-5p	1.6859	0.64 - 2.74	0.148157
hsa-miR-433-3p	1.6775	1.09 - 2.26	0.053485
hsa-miR-151a-3p	1.6639	1.02 - 2.31	0.069233
hsa-miR-491-5p	1.6519	1.28 - 2.03	0.012976
hsa-miR-361-3p	1.6503	0.94 - 2.37	0.093643
hsa-miR-29c-3p	1.6107	1.55 - 1.67	1.9e-05
hsa-miR-125b-5p	1.6107	1.24 - 1.98	0.010236
hsa-miR-502-5p	1.5835	0.91 - 2.26	0.083182
hsa-miR-501-5p	1.5474	1.03 - 2.06	0.042445
hsa-miR-4301	1.5463	1.38 - 1.71	0.001083
hsa-miR-7-5p	1.5424	1.01 - 2.08	0.065818
hsa-miR-145-5p	1.5384	1.19 - 1.88	0.035525
hsa-miR-3161	1.5373	1.03 - 2.05	0.041229
hsa-miR-656-3p	1.5329	1.09 - 1.98	0.064492
hsa-miR-132-3p	1.5316	0.74 - 2.32	0.211746
hsa-miR-375	1.5274	0.62 - 2.44	0.241823
hsa-miR-331-3p	1.5257	1.19 - 1.86	0.019816
hsa-miR-28-5p	1.5174	0.94 - 2.10	0.106088
hsa-miR-377-3p	1.5172	0.79 - 2.24	0.207194
hsa-miR-188-5p	1.5139	0.74 - 2.29	0.134403
hsa-miR-135a-5p	1.5019	1.04 - 1.96	0.03273
hsa-miR-629-5p	1.4979	0.66 - 2.34	0.200041
hsa-miR-4274	1.4956	1.23 - 1.76	0.008337
hsa-miR-27a-3p	1.4919	1.24 - 1.75	0.007944
hsa-miR-566	1.4873	0.90 - 2.07	0.133874
hsa-miR-3156-5p	1.4778	0.71 - 2.25	0.255315
hsa-miR-29a-5p	1.4695	1.16 - 1.78	0.033025
hsa-miR-502-3p	1.4688	1.06 - 1.88	0.047515
hsa-miR-136-3p	1.4665	1.04 - 1.90	0.087858
hsa-miR-505-5p	1.461	1.08 - 1.84	0.041978
hsa-miR-29b-1-5p	1.4415	1.11 - 1.78	0.026377
hsa-miR-1296-5p	1.435	1.13 - 1.74	0.045612
hsa-miR-24-3p	1.4323	1.10 - 1.76	0.032065
hsa-miR-23c	1.4117	0.69 - 2.14	0.258847
hsa-miR-421	1.4106	0.73 - 2.09	0.250972
hsa-miR-193b-5p	1.4095	0.71 - 2.11	0.241903
hsa-miR-185-5p	1.4033	0.86 - 1.94	0.164661
hsa-miR-107	1.4029	1.13 - 1.68	0.030103
hsa-miR-323b-3p	1.4012	1.18 - 1.63	0.021371
hsa-miR-941	1.3951	1.20 - 1.59	0.01228
hsa-miR-1248	1.3919	0.61 - 2.17	0.330015
hsa-miR-20b-3p	1.3809	1.08 - 1.68	0.044558
hsa-miR-1539	1.3791	0.75 - 2.00	0.202
hsa-let-7g-3p	1.3782	0.64 - 2.12	0.296421
hsa-let-7i-5p	1.3774	1.05 - 1.71	0.056553
hsa-miR-449b-5p	1.3578	0.68 - 2.03	0.262017
hsa-miR-610	1.3564	0.99 - 1.72	0.064907
hsa-miR-514b-3p	1.3549	0.84 - 1.87	0.155003
hsa-miR-3201	1.3458	1.06 - 1.64	0.055742
hsa-miR-1301-3p	1.3379	1.16 - 1.52	0.022626
hsa-miR-127-5p	1.3346	0.59 - 2.08	0.304063
hsa-miR-135b-5p	1.3344	0.62 - 2.05	0.318194
hsa-miR-376a-3p	1.3309	0.82 - 1.84	0.195271
hsa-miR-532-3p	1.328	1.19 - 1.46	0.005462
hsa-miR-296-3p	1.3277	0.89 - 1.76	0.141696
hsa-miR-4289	1.3187	1.07 - 1.57	0.033679
hsa-miR-15a-3p	1.3178	0.64 - 2.00	0.382918
hsa-miR-1231	1.3142	1.04 - 1.59	0.049336
hsa-miR-339-5p	1.3131	0.96 - 1.66	0.105623
hsa-miR-132-5p	1.3082	0.69 - 1.93	0.297792
hsa-miR-183-3p	1.284	0.80 - 1.77	0.241212
hsa-miR-1260b	1.2786	0.94 - 1.61	0.140266
hsa-miR-376a-5p	1.2719	0.37 - 2.17	0.440594
hsa-miR-192-5p	1.2676	0.71 - 1.82	0.376657
hsa-miR-4251	1.2624	0.80 - 1.72	0.282174
hsa-miR-3676-3p	1.2618	0.63 - 1.90	0.469507
hsa-miR-203a-3p	1.2585	0.85 - 1.66	0.211221
hsa-miR-4326	1.253	0.78 - 1.73	0.288384
hsa-miR-345-5p	1.2525	1.04 - 1.46	0.05966
hsa-miR-1471	1.2525	0.63 - 1.87	0.449526
hsa-miR-23a-3p	1.2375	0.84 - 1.63	0.285012
hsa-miR-3943	1.2353	0.84 - 1.63	0.250889
hsa-miR-130b-3p	1.2349	1.03 - 1.44	0.058826
hsa-miR-661	1.2341	0.95 - 1.52	0.159289
hsa-miR-601	1.2286	0.13 - 2.32	0.546796
hsa-miR-3682-3p	1.2195	0.97 - 1.47	0.11726
hsa-miR-551a	1.2192	0.75 - 1.69	0.349357
hsa-miR-324-5p	1.2174	0.84 - 1.59	0.270087
hsa-miR-4258	1.2144	0.88 - 1.55	0.216008
hsa-miR-744-3p	1.2135	0.68 - 1.75	0.451601
hsa-miR-2110	1.2126	0.83 - 1.60	0.313821
hsa-miR-891a-5p	1.1979	0.49 - 1.90	0.578924
hsa-miR-654-3p	1.1972	0.72 - 1.68	0.42591
hsa-miR-200c-3p	1.19	0.70 - 1.68	0.450065
hsa-miR-1271-5p	1.1875	0.94 - 1.44	0.163608
hsa-miR-422a	1.1821	0.70 - 1.66	0.476864
hsa-miR-339-3p	1.1818	1.03 - 1.34	0.083482
hsa-miR-23b-3p	1.1805	0.79 - 1.57	0.431099
hsa-miR-655-3p	1.1796	0.50 - 1.86	0.522633
hsa-miR-221-3p	1.1723	0.95 - 1.39	0.16585
hsa-miR-140-3p	1.1718	0.90 - 1.44	0.245057
hsa-miR-301a-3p	1.1619	0.90 - 1.42	0.254158
hsa-miR-103a-3p	1.1587	0.64 - 1.68	0.555971
hsa-miR-3647-5p	1.1581	0.65 - 1.66	0.663608
hsa-miR-221-5p	1.1568	1.00 - 1.31	0.086092
hsa-miR-7-1-3p	1.1526	0.48 - 1.82	0.795448
hsa-miR-595	1.152	0.73 - 1.57	0.489806
hsa-miR-943	1.148	0.60 - 1.69	0.4565
hsa-miR-324-3p	1.1463	1.00 - 1.29	0.097253
hsa-miR-7-2-3p	1.1462	0.33 - 1.96	0.74929
hsa-miR-1249-3p	1.1438	0.93 - 1.35	0.213261
hsa-miR-423-3p	1.1394	1.04 - 1.24	0.045804
hsa-miR-99a-5p	1.1344	0.87 - 1.40	0.385398
hsa-miR-3141	1.1343	0.71 - 1.56	0.63325
hsa-miR-548q	1.128	0.48 - 1.78	0.694623
hsa-miR-99b-3p	1.1276	0.47 - 1.79	0.62413
hsa-miR-1208	1.1275	0.81 - 1.44	0.406618
hsa-miR-551b-3p	1.1228	0.97 - 1.28	0.171086
hsa-miR-1307-3p	1.1225	0.67 - 1.58	0.566762
hsa-miR-378a-5p	1.1202	0.83 - 1.41	0.430085
hsa-miR-100-5p	1.1186	0.80 - 1.44	0.538767
hsa-miR-425-3p	1.1177	0.80 - 1.43	0.492814
hsa-miR-27b-3p	1.117	0.77 - 1.47	0.58836
hsa-miR-26b-5p	1.1164	0.12 - 2.11	0.871953
hsa-miR-3159	1.1086	0.45 - 1.77	0.671055
hsa-miR-424-3p	1.1048	0.71 - 1.50	0.538756
hsa-let-7d-5p	1.1031	0.91 - 1.30	0.343483
hsa-miR-196b-3p	1.1028	0.81 - 1.39	0.461452
hsa-miR-3714	1.1023	0.88 - 1.32	0.394161
hsa-miR-29b-2-5p	1.0993	0.65 - 1.55	0.67333
hsa-miR-378b	1.0991	0.84 - 1.36	0.53707
hsa-miR-4291	1.0988	0.81 - 1.39	0.594014
hsa-miR-330-3p	1.0879	0.67 - 1.51	0.705533
hsa-miR-138-1-3p	1.0828	0.74 - 1.42	0.681839
hsa-miR-589-3p	1.0827	0.49 - 1.67	0.747191
hsa-miR-181c-3p	1.0823	0.55 - 1.61	0.680115
hsa-miR-550a-5p	1.0799	0.62 - 1.54	0.745527
hsa-miR-30e-5p	1.0789	0.77 - 1.39	0.699294
hsa-miR-629-3p	1.0772	0.62 - 1.53	0.863141
hsa-miR-378a-3p	1.0765	0.27 - 1.88	0.883079
hsa-miR-627-5p	1.0738	0.65 - 1.50	0.818768
hsa-miR-1914-5p	1.0729	0.62 - 1.52	0.82543
hsa-let-7f-1-3p	1.0663	0.68 - 1.45	0.691178
hsa-miR-212-3p	1.0613	0.53 - 1.59	0.989983
hsa-miR-425-5p	1.0594	0.92 - 1.20	0.445743
hsa-miR-4316	1.0571	0.45 - 1.67	0.697582
hsa-miR-326	1.0554	0.84 - 1.27	0.622735
hsa-miR-675-3p	1.0525	0.82 - 1.28	0.710412
hsa-miR-363-3p	1.0519	0.94 - 1.17	0.426278
hsa-miR-3130-5p	1.0481	0.64 - 1.45	0.828254
hsa-miR-200b-3p	1.0429	0.74 - 1.35	0.854601
hsa-miR-2116-3p	1.0392	0.31 - 1.77	0.796029
hsa-miR-218-2-3p	1.0342	0.39 - 1.68	0.874114
hsa-miR-1305	1.0334	0.41 - 1.65	0.838859
hsa-miR-106b-3p	1.032	0.71 - 1.36	0.921491
hsa-miR-3065-5p	1.0306	0.61 - 1.46	0.807542
hsa-miR-1258	1.0303	0.60 - 1.46	0.803923
hsa-miR-1233-3p	1.0295	0.80 - 1.26	0.860232
hsa-miR-431-5p	1.0294	0.95 - 1.11	0.485661
hsa-miR-1237-3p	1.0279	0.64 - 1.42	0.940619
hsa-miR-489-3p	1.0269	0.60 - 1.45	0.859209
hsa-miR-877-3p	1.0268	0.66 - 1.39	0.836858
hsa-miR-188-3p	1.0259	0.65 - 1.40	0.969359
hsa-miR-323a-5p	1.0258	0.73 - 1.33	0.960974
hsa-miR-432-5p	1.0234	0.59 - 1.46	0.915568
hsa-miR-30d-3p	1.0226	0.68 - 1.37	0.969721
hsa-miR-369-3p	1.0199	0.70 - 1.34	0.992536
hsa-miR-30a-5p	1.0175	0.82 - 1.21	0.890855
hsa-miR-454-5p	1.0167	0.32 - 1.71	0.830556
hsa-miR-455-5p	1.0165	0.17 - 1.87	0.724091
hsa-miR-3147	1.0138	0.43 - 1.60	0.912204
hsa-miR-1183	1.0116	0.72 - 1.30	0.875867
hsa-miR-598-3p	1.0112	0.77 - 1.26	0.958844
hsa-miR-28-3p	1.0112	0.67 - 1.36	0.919273
hsa-miR-3691-5p	1.0108	0.28 - 1.74	0.92633
hsa-miR-486-5p	1.0107	0.55 - 1.47	0.866922
hsa-miR-542-3p	1.0105	0.44 - 1.58	0.990362
hsa-miR-1287-5p	1.009	0.79 - 1.23	0.989241
hsa-miR-98-5p	1.0044	0.62 - 1.39	0.96677
hsa-miR-17-3p	1.0033	0.78 - 1.22	0.980202
hsa-miR-664a-5p	1.0014	0.95 - 1.05	0.959603
hsa-let-7e-5p	1.0007	0.76 - 1.25	0.927226
hsa-miR-449b-3p	0.9993	0.72 - 1.28	0.969468
hsa-miR-337-5p	0.9982	0.54 - 1.46	0.969255
hsa-miR-423-5p	0.9877	0.72 - 1.26	0.857632
hsa-miR-125a-5p	0.9848	0.64 - 1.33	0.880429
hsa-miR-744-5p	0.9798	0.58 - 1.38	0.835504
hsa-miR-10a-5p	0.9788	0.62 - 1.34	0.849379
hsa-miR-659-3p	0.9787	0.62 - 1.34	0.950089
hsa-miR-3653-3p	0.9742	0.65 - 1.30	0.793633
hsa-miR-186-5p	0.9716	0.74 - 1.20	0.783474
hsa-miR-1226-3p	0.9703	0.54 - 1.40	0.754101
hsa-miR-181c-5p	0.9689	0.79 - 1.15	0.796134
hsa-miR-26b-3p	0.9673	0.47 - 1.46	0.973966
hsa-miR-30b-5p	0.9664	0.68 - 1.26	0.751218
hsa-let-7b-3p	0.9653	0.42 - 1.51	0.909491
hsa-miR-32-5p	0.9625	0.37 - 1.55	0.74672
hsa-miR-454-3p	0.9513	0.57 - 1.34	0.725305
hsa-miR-4302	0.9512	0.68 - 1.22	0.695727
hsa-miR-148b-3p	0.9489	0.78 - 1.12	0.562877
hsa-miR-4318	0.9468	0.38 - 1.51	0.878067
hsa-miR-29c-5p	0.9465	0.74 - 1.15	0.671924
hsa-miR-877-5p	0.9434	0.61 - 1.28	0.664011
hsa-miR-3925-5p	0.9426	0.40 - 1.49	0.757855
hsa-miR-1253	0.939	0.50 - 1.38	0.886128
hsa-miR-140-5p	0.937	0.75 - 1.13	0.580131
hsa-miR-640	0.9367	0.43 - 1.44	0.851179
hsa-miR-625-3p	0.9348	0.75 - 1.12	0.521196
hsa-miR-1270	0.9328	0.51 - 1.36	0.751194
hsa-miR-3655	0.9303	0.60 - 1.26	0.639992
hsa-miR-92b-3p	0.9295	0.74 - 1.12	0.479501
hsa-miR-130a-3p	0.9276	0.83 - 1.03	0.246429
hsa-miR-181a-5p	0.927	0.87 - 0.99	0.079379
hsa-miR-548o-5p	0.9261	0.52 - 1.33	0.674248
hsa-miR-34c-3p	0.9243	0.71 - 1.14	0.486013
hsa-miR-187-5p	0.9234	0.66 - 1.19	0.632419
hsa-miR-187-3p	0.9208	0.63 - 1.21	0.559496
hsa-miR-3164	0.918	0.35 - 1.49	0.968211
hsa-miR-34a-3p	0.9172	0.41 - 1.43	0.816539
hsa-miR-676-5p	0.9157	0.22 - 1.61	0.916006
hsa-miR-662	0.9141	0.57 - 1.26	0.635841
hsa-miR-1203	0.9137	0.58 - 1.25	0.600488
hsa-miR-92b-5p	0.9136	0.57 - 1.26	0.710262
hsa-miR-3923	0.9109	0.68 - 1.14	0.44869
hsa-miR-106a-3p	0.9084	0.65 - 1.17	0.6249
hsa-miR-1228-5p	0.9047	0.65 - 1.16	0.47607
hsa-miR-1238-3p	0.9026	0.56 - 1.24	0.701273
hsa-miR-195-3p	0.898	0.68 - 1.12	0.425464
hsa-miR-146b-3p	0.8933	0.52 - 1.26	0.522737
hsa-miR-3190-3p	0.8929	0.51 - 1.28	0.763335
hsa-miR-1538	0.8919	0.70 - 1.08	0.367159
hsa-let-7c-5p	0.8915	0.87 - 0.91	0.00034
hsa-miR-1825	0.8843	0.59 - 1.18	0.522685
hsa-miR-222-3p	0.8819	0.77 - 0.99	0.11656
hsa-let-7a-5p	0.8804	0.62 - 1.14	0.433687
hsa-miR-30c-5p	0.8792	0.56 - 1.20	0.505369
hsa-miR-631	0.8789	0.60 - 1.15	0.482169
hsa-miR-18a-3p	0.8785	0.68 - 1.07	0.331385
hsa-miR-484	0.8779	0.72 - 1.04	0.227589
hsa-miR-138-2-3p	0.8778	0.17 - 1.59	0.964582
hsa-miR-301b-3p	0.8762	0.60 - 1.15	0.455229
hsa-miR-3667-3p	0.8753	0.34 - 1.41	0.673099
hsa-miR-181a-3p	0.875	0.51 - 1.24	0.493009
hsa-miR-16-5p	0.8743	0.69 - 1.06	0.264946
hsa-miR-642b-3p	0.8733	0.65 - 1.10	0.350155
hsa-miR-525-3p	0.873	0.00001 - 1.98	0.97499
hsa-miR-590-5p	0.8716	0.46 - 1.28	0.625802
hsa-miR-302d-3p	0.8691	0.55 - 1.19	0.511775
hsa-miR-126-3p	0.8681	0.48 - 1.26	0.568967
hsa-miR-16-2-3p	0.8677	0.58 - 1.16	0.433828
hsa-miR-93-3p	0.8676	0.58 - 1.16	0.395246
hsa-miR-488-5p	0.8673	0.53 - 1.21	0.439817
hsa-miR-139-3p	0.8665	0.57 - 1.16	0.456439
hsa-miR-1468-5p	0.8656	0.52 - 1.21	0.426653
hsa-miR-342-3p	0.8647	0.53 - 1.20	0.479235
hsa-miR-1285-3p	0.8647	0.75 - 0.98	0.097344
hsa-miR-3173-3p	0.8646	0.23 - 1.50	0.751698
hsa-miR-346	0.8645	0.82 - 0.91	0.007528
hsa-miR-3689e	0.8633	0.42 - 1.30	0.597325
hsa-miR-1306-3p	0.8632	0.55 - 1.18	0.483529
hsa-miR-23a-5p	0.8614	0.65 - 1.07	0.281076
hsa-miR-30d-5p	0.86	0.66 - 1.06	0.268563
hsa-miR-2278	0.8598	0.55 - 1.17	0.500643
hsa-miR-181a-2-3p	0.8563	0.30 - 1.42	0.826129
hsa-miR-1908-5p	0.8542	0.72 - 0.99	0.119382
hsa-miR-4315	0.8536	0.49 - 1.22	0.561133
hsa-miR-323b-5p	0.8525	0.58 - 1.13	0.401206
hsa-miR-330-5p	0.8493	0.41 - 1.29	0.686634
hsa-miR-155-3p	0.8426	0.36 - 1.33	0.485882
hsa-miR-93-5p	0.8416	0.69 - 0.99	0.146057
hsa-miR-548d-5p	0.8412	0.27 - 1.41	0.5477
hsa-miR-4323	0.841	0.64 - 1.04	0.225414
hsa-miR-3154	0.841	0.42 - 1.26	0.573813
hsa-miR-128-3p	0.8374	0.62 - 1.05	0.227711
hsa-miR-1910-5p	0.8302	0.53 - 1.13	0.365003
hsa-miR-3687	0.8294	0.42 - 1.24	0.482758
hsa-miR-3186-3p	0.8291	0.51 - 1.15	0.395565
hsa-miR-548e-3p	0.8288	0.52 - 1.14	0.316632
hsa-miR-130b-5p	0.8287	0.54 - 1.12	0.355209
hsa-miR-1304-5p	0.8274	0.35 - 1.31	0.64459
hsa-miR-19b-1-5p	0.8266	0.36 - 1.29	0.582156
hsa-miR-3194-5p	0.8265	0.45 - 1.20	0.4316
hsa-miR-2116-5p	0.8245	0.54 - 1.10	0.299432
hsa-miR-483-5p	0.8197	0.64 - 1.00	0.133151
hsa-miR-1283	0.8162	0.17 - 1.46	0.831227
hsa-miR-99a-3p	0.8152	0.69 - 0.94	0.065442
hsa-miR-615-3p	0.8145	0.61 - 1.01	0.188866
hsa-let-7e-3p	0.8138	0.46 - 1.17	0.486554
hsa-miR-874-3p	0.8129	0.72 - 0.91	0.033404
hsa-miR-548t-3p	0.8129	0.49 - 1.14	0.388865
hsa-miR-1295a	0.8121	0.51 - 1.11	0.280317
hsa-miR-4304	0.8108	0.53 - 1.10	0.325584
hsa-miR-548v	0.8097	0.54 - 1.08	0.245956
hsa-miR-26a-1-3p	0.8085	0.06 - 1.56	0.454413
hsa-miR-628-3p	0.8077	0.63 - 0.99	0.136798
hsa-miR-148b-5p	0.8072	0.51 - 1.10	0.271295
hsa-miR-921	0.8068	0.50 - 1.12	0.282704
hsa-miR-191-5p	0.8057	0.55 - 1.06	0.261828
hsa-miR-194-5p	0.8053	0.31 - 1.30	0.570379
hsa-miR-30a-3p	0.8051	0.46 - 1.15	0.362908
hsa-let-7b-5p	0.8047	0.60 - 1.01	0.180733
hsa-miR-616-3p	0.8045	0.49 - 1.11	0.27675
hsa-miR-3651	0.8037	0.59 - 1.02	0.174076
hsa-miR-23b-5p	0.8034	0.19 - 1.42	0.55529
hsa-miR-1299	0.8031	0.22 - 1.39	0.514022
hsa-miR-380-5p	0.8029	0.30 - 1.30	0.588157
hsa-miR-585-3p	0.8005	0.47 - 1.13	0.327716
hsa-miR-449c-5p	0.7995	0.46 - 1.14	0.304511
hsa-miR-505-3p	0.7976	0.47 - 1.12	0.276559
hsa-miR-3647-3p	0.7964	0.64 - 0.95	0.089819
hsa-miR-936	0.7963	0.46 - 1.13	0.299275
hsa-miR-645	0.7961	0.49 - 1.10	0.256044
hsa-miR-3926	0.794	0.46 - 1.13	0.32376
hsa-miR-302d-5p	0.7933	0.50 - 1.09	0.249622
hsa-miR-4296	0.7927	0.49 - 1.09	0.290086
hsa-miR-3667-5p	0.7927	0.51 - 1.07	0.234445
hsa-miR-103b	0.7923	0.47 - 1.11	0.294603
hsa-miR-145-3p	0.7907	0.50 - 1.08	0.246099
hsa-miR-596	0.79	0.06 - 1.52	0.383533
hsa-miR-4298	0.79	0.30 - 1.28	0.502354
hsa-miR-1224-3p	0.7896	0.60 - 0.98	0.120288
hsa-miR-3622a-5p	0.7874	0.54 - 1.03	0.218799
hsa-miR-4252	0.7873	0.49 - 1.08	0.238028
hsa-miR-15a-5p	0.7872	0.62 - 0.95	0.095508
hsa-miR-675-5p	0.7828	0.59 - 0.97	0.116117
hsa-miR-1247-5p	0.7818	0.60 - 0.96	0.114718
hsa-miR-4260	0.7802	0.50 - 1.06	0.235025
hsa-miR-3177-3p	0.779	0.52 - 1.04	0.190779
hsa-miR-142-5p	0.7788	0.47 - 1.09	0.33243
hsa-miR-146a-3p	0.7782	0.27 - 1.28	0.617942
hsa-miR-1290	0.7779	0.57 - 0.99	0.175624
hsa-miR-552-3p	0.7765	0.54 - 1.01	0.168924
hsa-miR-199a-5p	0.7762	0.48 - 1.07	0.237548
hsa-miR-570-3p	0.7761	0.52 - 1.03	0.186579
hsa-miR-197-3p	0.776	0.26 - 1.29	0.448658
hsa-miR-1537-3p	0.7751	0.48 - 1.07	0.228173
hsa-miR-124-3p	0.7741	0.48 - 1.07	0.25351
hsa-miR-622	0.7739	0.48 - 1.06	0.227489
hsa-miR-593-5p	0.7701	0.48 - 1.06	0.208651
hsa-miR-3180-3p	0.7687	0.57 - 0.97	0.12582
hsa-miR-1909-5p	0.7672	0.54 - 0.99	0.137848
hsa-miR-106b-5p	0.7667	0.60 - 0.93	0.086633
hsa-miR-1302	0.766	0.58 - 0.95	0.079043
hsa-miR-196a-5p	0.7657	0.53 - 1.00	0.193561
hsa-miR-548u	0.765	0.52 - 1.01	0.165135
hsa-miR-361-5p	0.7625	0.52 - 1.01	0.160174
hsa-miR-1227-3p	0.761	0.54 - 0.99	0.149356
hsa-miR-3157-5p	0.7605	0.40 - 1.12	0.37955
hsa-miR-1273d	0.7605	0.48 - 1.04	0.195805
hsa-miR-320b	0.7602	0.50 - 1.03	0.179337
hsa-miR-483-3p	0.7599	0.46 - 1.06	0.215237
hsa-miR-548d-3p	0.7597	0.51 - 1.01	0.16807
hsa-miR-195-5p	0.759	0.62 - 0.90	0.050699
hsa-miR-1255b-5p	0.7589	0.41 - 1.10	0.341559
hsa-miR-550a-3p	0.7587	0.43 - 1.09	0.243724
hsa-miR-609	0.7583	0.33 - 1.18	0.403474
hsa-miR-1976	0.7582	0.44 - 1.07	0.266212
hsa-miR-103a-2-5p	0.7579	0.46 - 1.05	0.213795
hsa-miR-652-3p	0.7563	0.67 - 0.84	0.011533
hsa-miR-3916	0.7559	0.58 - 0.93	0.091186
hsa-miR-3909	0.7558	0.57 - 0.94	0.116138
hsa-miR-146b-5p	0.7544	0.65 - 0.86	0.025477
hsa-miR-1291	0.7531	0.40 - 1.11	0.299652
hsa-miR-340-3p	0.7527	0.39 - 1.12	0.332674
hsa-miR-331-5p	0.7525	0.50 - 1.01	0.172005
hsa-miR-33a-3p	0.7524	0.44 - 1.06	0.224067
hsa-miR-432-3p	0.7511	0.45 - 1.05	0.209341
hsa-miR-17-5p	0.7488	0.60 - 0.90	0.063977
hsa-miR-589-5p	0.7485	0.50 - 0.99	0.14663
hsa-miR-1303	0.7479	0.29 - 1.20	0.551806
hsa-miR-15b-5p	0.7474	0.57 - 0.92	0.098707
hsa-miR-450a-5p	0.7446	0.54 - 0.95	0.104816
hsa-miR-3125	0.7438	0.56 - 0.93	0.080354
hsa-miR-3654	0.7437	0.39 - 1.10	0.274486
hsa-miR-18b-5p	0.7434	0.63 - 0.86	0.027653
hsa-miR-3140-3p	0.7431	0.46 - 1.02	0.177733
hsa-miR-518b	0.7417	0.48 - 1.00	0.158309
hsa-miR-298	0.7417	0.48 - 1.00	0.158355
hsa-miR-20a-5p	0.7403	0.52 - 0.97	0.144459
hsa-miR-18a-5p	0.739	0.61 - 0.87	0.039045
hsa-miR-199b-5p	0.7388	0.62 - 0.86	0.016604
hsa-miR-1293	0.7388	0.00001 - 1.55	0.871904
hsa-miR-92a-3p	0.7387	0.58 - 0.90	0.066408
hsa-miR-374c-5p	0.738	0.45 - 1.02	0.208781
hsa-miR-3117-3p	0.7373	0.45 - 1.02	0.17796
hsa-miR-424-5p	0.7367	0.45 - 1.02	0.209639
hsa-miR-26a-5p	0.7367	0.47 - 1.00	0.204818
hsa-let-7f-5p	0.7362	0.47 - 1.00	0.209785
hsa-miR-548i	0.7359	0.53 - 0.94	0.09474
hsa-miR-4279	0.7354	0.42 - 1.05	0.222304
hsa-miR-517b-3p	0.7349	0.41 - 1.06	0.216756
hsa-miR-3914	0.7335	0.45 - 1.01	0.170125
hsa-miR-617	0.7329	0.29 - 1.17	0.377838
hsa-miR-136-5p	0.7326	0.51 - 0.96	0.147261
hsa-miR-223-5p	0.7286	0.53 - 0.93	0.096047
hsa-miR-1281	0.7263	0.51 - 0.94	0.100332
hsa-miR-3074-3p	0.7235	0.33 - 1.12	0.361411
hsa-miR-3167	0.7233	0.44 - 1.01	0.163555
hsa-miR-3127-5p	0.7231	0.58 - 0.87	0.027481
hsa-miR-4267	0.7227	0.47 - 0.97	0.138579
hsa-miR-4257	0.7218	0.55 - 0.90	0.065489
hsa-miR-300	0.7195	0.20 - 1.24	0.563713
hsa-miR-10a-3p	0.719	0.27 - 1.16	0.31776
hsa-miR-548s	0.7183	0.44 - 1.00	0.160788
hsa-miR-664a-3p	0.7163	0.48 - 0.95	0.118848
hsa-miR-624-5p	0.7161	0.61 - 0.82	0.016987
hsa-miR-146a-5p	0.7158	0.58 - 0.85	0.037107
hsa-miR-591	0.7144	0.40 - 1.03	0.195649
hsa-miR-30b-3p	0.7137	0.40 - 1.02	0.232344
hsa-miR-490-3p	0.7134	0.40 - 1.03	0.211973
hsa-miR-1207-5p	0.712	0.42 - 1.01	0.184113
hsa-miR-125b-2-3p	0.7118	0.45 - 0.98	0.183468
hsa-miR-125a-3p	0.708	0.42 - 1.00	0.156855
hsa-miR-3150b-3p	0.7075	0.45 - 0.96	0.126811
hsa-miR-219a-5p	0.7071	0.43 - 0.99	0.158234
hsa-miR-3622b-3p	0.7067	0.50 - 0.91	0.06816
hsa-miR-3692-3p	0.7066	0.54 - 0.88	0.0568
hsa-miR-18b-3p	0.7055	0.48 - 0.93	0.095097
hsa-miR-575	0.7022	0.43 - 0.97	0.145605
hsa-miR-3613-3p	0.7016	0.26 - 1.14	0.287289
hsa-miR-3137	0.7006	0.41 - 0.99	0.153072
hsa-let-7d-3p	0.6987	0.56 - 0.83	0.022818
hsa-miR-320d	0.6968	0.53 - 0.86	0.026358
hsa-miR-376b-3p	0.696	0.43 - 0.96	0.131356
hsa-miR-20b-5p	0.6946	0.47 - 0.92	0.124475
hsa-miR-190a-5p	0.6936	0.31 - 1.08	0.270421
hsa-miR-340-5p	0.6929	0.53 - 0.85	0.034393
hsa-miR-181d-5p	0.6928	0.46 - 0.92	0.131658
hsa-miR-766-3p	0.6927	0.51 - 0.88	0.078088
hsa-miR-101-5p	0.6917	0.14 - 1.24	0.474089
hsa-miR-215-5p	0.6902	0.45 - 0.93	0.106259
hsa-miR-758-3p	0.69	0.44 - 0.94	0.118889
hsa-miR-302a-5p	0.6876	0.50 - 0.88	0.056841
hsa-miR-1288-3p	0.6858	0.50 - 0.87	0.053534
hsa-miR-1244	0.6844	0.56 - 0.81	0.013375
hsa-miR-25-3p	0.6842	0.45 - 0.92	0.115086
hsa-miR-654-5p	0.6839	0.45 - 0.92	0.099661
hsa-miR-20a-3p	0.6822	0.46 - 0.90	0.088282
hsa-miR-16-1-3p	0.6771	0.42 - 0.93	0.104492
hsa-let-7a-3p	0.6769	0.31 - 1.04	0.27072
hsa-miR-219a-1-3p	0.6766	0.29 - 1.07	0.300593
hsa-miR-937-3p	0.6764	0.42 - 0.94	0.12384
hsa-miR-3191-3p	0.6739	0.42 - 0.93	0.105206
hsa-miR-548b-5p	0.6736	0.03 - 1.32	0.653844
hsa-miR-3131	0.6717	0.49 - 0.85	0.068482
hsa-miR-196b-5p	0.6707	0.58 - 0.76	0.008475
hsa-miR-615-5p	0.6699	0.41 - 0.93	0.118098
hsa-let-7g-5p	0.6691	0.43 - 0.91	0.140883
hsa-miR-223-3p	0.6653	0.48 - 0.86	0.065168
hsa-miR-3679-5p	0.6634	0.47 - 0.86	0.057287
hsa-miR-19b-3p	0.6631	0.48 - 0.85	0.037856
hsa-miR-10b-5p	0.6586	0.45 - 0.87	0.089823
hsa-miR-3607-5p	0.6569	0.55 - 0.76	0.012223
hsa-miR-101-3p	0.6523	0.51 - 0.80	0.022485
hsa-miR-15b-3p	0.6514	0.44 - 0.87	0.064587
hsa-miR-200a-5p	0.6501	0.47 - 0.83	0.043672
hsa-miR-1-3p	0.6461	0.47 - 0.82	0.037777
hsa-miR-3666	0.6444	0.57 - 0.72	0.004207
hsa-miR-374a-5p	0.637	0.40 - 0.87	0.106787
hsa-miR-181b-5p	0.6333	0.45 - 0.82	0.053342
hsa-miR-19a-3p	0.6327	0.52 - 0.75	0.006109
hsa-miR-1224-5p	0.6321	0.46 - 0.81	0.025759
hsa-miR-150-5p	0.6304	0.43 - 0.84	0.063114
hsa-miR-942-5p	0.6294	0.39 - 0.86	0.070687
hsa-miR-328-3p	0.6291	0.00001 - 1.50	0.70054
hsa-miR-148a-3p	0.6278	0.48 - 0.78	0.024761
hsa-miR-608	0.6272	0.00001 - 2.13	0.87284
hsa-miR-576-5p	0.6222	0.36 - 0.89	0.065822
hsa-miR-4263	0.6214	0.48 - 0.76	0.022885
hsa-miR-551b-5p	0.6197	0.43 - 0.81	0.044154
hsa-miR-199b-3p	0.6149	0.38 - 0.85	0.122729
hsa-miR-338-3p	0.6147	0.54 - 0.69	0.0012
hsa-miR-1273a	0.6123	0.37 - 0.85	0.096586
hsa-miR-3607-3p	0.6119	0.47 - 0.75	0.024064
hsa-miR-637	0.6078	0.40 - 0.82	0.052082
hsa-miR-25-5p	0.6061	0.35 - 0.87	0.06298
hsa-miR-320a	0.6056	0.37 - 0.84	0.073812
hsa-miR-2113	0.6043	0.49 - 0.72	0.003196
hsa-miR-3652	0.6031	0.33 - 0.88	0.067029
hsa-miR-1322	0.5962	0.41 - 0.78	0.018877
hsa-miR-191-3p	0.5924	0.33 - 0.85	0.110285
hsa-miR-320e	0.5908	0.37 - 0.81	0.059785
hsa-miR-155-5p	0.5874	0.42 - 0.76	0.033954
hsa-let-7f-2-3p	0.5806	0.30 - 0.86	0.121071
hsa-miR-2276-3p	0.5805	0.29 - 0.87	0.097704
hsa-miR-92a-1-5p	0.5803	0.43 - 0.73	0.007971
hsa-miR-30e-3p	0.575	0.27 - 0.88	0.162974
hsa-miR-26a-2-3p	0.5716	0.32 - 0.83	0.109668
hsa-miR-548p	0.5714	0.44 - 0.71	0.011668
hsa-miR-765	0.5511	0.00001 - 1.13	0.459
hsa-miR-590-3p	0.5359	0.30 - 0.77	0.099028
hsa-miR-335-3p	0.5325	0.30 - 0.76	0.065817
hsa-miR-219a-2-3p	0.5308	0.36 - 0.70	0.007644
hsa-miR-142-3p	0.5278	0.41 - 0.65	0.006502
hsa-miR-342-5p	0.5233	0.36 - 0.69	0.029372
hsa-miR-33a-5p	0.4905	0.35 - 0.63	0.007493
hsa-miR-374a-3p	0.4484	0.20 - 0.69	0.112361
hsa-miR-32-3p	0.4358	0.00001 - 0.96	0.288809
hsa-miR-335-5p	0.428	0.25 - 0.60	0.028106
hsa-miR-126-5p	0.386	0.22 - 0.55	0.047581

## Sheet: Uninterpretable miRNAs
hsa-miR-214-3p
hsa-miR-643		These miRNAs were included in the analysis, however they were below the limit of detection in both infected and uninfected samples
hsa-miR-944		Thus, no conclusions about their regulation following HCMV infection of CD34+ cells can be drawn.
hsa-miR-211-5p
hsa-miR-612
hsa-miR-548c-3p
hsa-miR-299-3p
hsa-miR-523-3p
hsa-miR-515-3p
hsa-miR-658
hsa-miR-511-5p
hsa-miR-514a-3p
hsa-miR-597-5p
hsa-miR-512-5p
hsa-miR-938
hsa-miR-641
hsa-miR-372-3p
hsa-miR-651-5p
hsa-miR-618
hsa-miR-518a-3p
hsa-miR-647
hsa-miR-371a-3p
hsa-miR-504-5p
hsa-miR-506-3p
hsa-miR-95-3p
hsa-miR-563
hsa-miR-144-3p
hsa-miR-621
hsa-miR-633
hsa-miR-581
hsa-miR-555
hsa-miR-605-5p
hsa-miR-520d-3p
hsa-miR-646
hsa-miR-548b-3p
hsa-miR-522-3p
hsa-miR-325
hsa-miR-184
hsa-miR-558
hsa-miR-579-3p
hsa-miR-648
hsa-miR-206
hsa-miR-650
hsa-miR-559
hsa-miR-369-5p
hsa-miR-524-3p
hsa-miR-616-5p
hsa-miR-556-5p
hsa-miR-619-3p
hsa-miR-582-5p
hsa-miR-549a
hsa-miR-302c-3p
hsa-miR-630
hsa-miR-512-3p
hsa-miR-384
hsa-miR-141-3p
hsa-miR-635
hsa-miR-429
hsa-miR-208a-3p
hsa-miR-488-3p
hsa-miR-649
hsa-miR-639
hsa-miR-562
hsa-miR-657
hsa-miR-412-3p
hsa-miR-492
hsa-miR-452-5p
hsa-miR-508-3p
hsa-miR-607
hsa-miR-133b
hsa-miR-600
hsa-miR-202-3p
hsa-miR-583
hsa-miR-448
hsa-miR-524-5p
hsa-miR-34c-5p
hsa-miR-626
hsa-miR-518d-3p
hsa-miR-571
hsa-miR-623
hsa-miR-383-5p
hsa-miR-513a-5p
hsa-miR-548a-5p
hsa-miR-519e-5p
hsa-miR-587
hsa-miR-515-5p
hsa-miR-496
hsa-miR-767-5p
hsa-miR-380-3p
hsa-miR-578
hsa-miR-518c-3p
hsa-miR-302b-3p
hsa-miR-567
hsa-miR-205-5p
hsa-miR-613
hsa-miR-190b
hsa-miR-554
hsa-miR-498
hsa-miR-576-3p
hsa-miR-518f-5p
hsa-miR-208b-3p
hsa-miR-544a
hsa-miR-588
hsa-miR-520g-3p
hsa-miR-105-5p
hsa-miR-520e
hsa-miR-545-3p
hsa-miR-302a-3p
hsa-miR-632
hsa-miR-802
hsa-miR-147a
hsa-miR-519c-3p
hsa-miR-580-3p
hsa-miR-373-3p
hsa-miR-875-3p
hsa-miR-873-5p
hsa-miR-10b-3p
hsa-miR-125b-1-3p
hsa-miR-133a-3p
hsa-miR-141-5p
hsa-miR-153-3p
hsa-miR-19a-5p
cel-miR-39-3p
hsa-miR-19b-2-5p
hsa-miR-200a-3p
hsa-miR-216a-5p
hsa-miR-216b-5p
hsa-miR-217
hsa-miR-24-1-5p
hsa-miR-30c-1-3p
hsa-miR-30c-2-3p
hsa-miR-33b-5p
hsa-miR-367-5p
hsa-miR-374b-3p
hsa-miR-411-3p
hsa-miR-431-3p
hsa-miR-486-3p
hsa-miR-509-3-5p
hsa-miR-509-5p
hsa-miR-516b-5p
hsa-miR-518f-3p
hsa-miR-92a-2-5p
hsa-miR-200b-5p
hsa-miR-202-5p
hsa-miR-297
hsa-miR-302b-5p
hsa-miR-34b-3p
hsa-miR-34b-5p
hsa-miR-1321
hsa-miR-363-5p
hsa-miR-377-5p
hsa-miR-452-3p
hsa-miR-510-5p
hsa-miR-513c-3p
hsa-miR-513b-5p
hsa-miR-513c-5p
hsa-miR-519d-3p
hsa-miR-519e-3p
hsa-miR-526b-3p
hsa-miR-491-3p
hsa-miR-561-3p
hsa-miR-875-5p
hsa-miR-1278
hsa-miR-1279
hsa-miR-1282
hsa-miR-1284
hsa-miR-1323
hsa-miR-1286
hsa-miR-708-3p
hsa-miR-1289
hsa-miR-1178-3p
hsa-miR-1179
hsa-miR-1182
hsa-miR-1184
hsa-miR-1185-5p
hsa-miR-1204
hsa-miR-1205
hsa-miR-1206
hsa-miR-1207-3p
hsa-miR-135b-3p
hsa-miR-143-5p
hsa-miR-185-3p
hsa-miR-186-3p
hsa-miR-205-3p
hsa-miR-222-5p
hsa-miR-224-3p
hsa-miR-379-3p
hsa-miR-450b-3p
hsa-miR-541-3p
hsa-miR-541-5p
hsa-miR-548h-5p
hsa-miR-548j-5p
hsa-miR-548k
hsa-miR-548l
hsa-miR-548m
hsa-miR-548o-3p
hsa-miR-573
hsa-miR-577
hsa-miR-593-3p
hsa-miR-1324
hsa-miR-653-5p
hsa-miR-767-3p
hsa-miR-876-3p
hsa-miR-888-5p
hsa-miR-888-3p
hsa-miR-889-3p
hsa-miR-891b
hsa-miR-920
hsa-miR-922
hsa-miR-1294
hsa-miR-1297
hsa-miR-1298-5p
hsa-miR-96-3p
hsa-miR-105-3p
hsa-miR-1197
hsa-miR-122-3p
hsa-miR-1236-3p
hsa-miR-124-5p
hsa-miR-1243
hsa-miR-1245a
hsa-miR-1250-5p
hsa-miR-1251-5p
hsa-miR-1252-5p
hsa-miR-144-5p
hsa-miR-148a-5p
hsa-miR-192-3p
hsa-miR-194-3p
hsa-miR-218-1-3p
hsa-miR-497-3p
hsa-miR-499a-3p
hsa-miR-499a-5p
hsa-miR-545-5p
hsa-miR-548g-3p
hsa-miR-548n
hsa-miR-556-3p
hsa-miR-569
hsa-miR-599
hsa-miR-606
hsa-miR-620
hsa-miR-634
hsa-miR-892a
hsa-miR-1255a
hsa-miR-1256
hsa-miR-1257
hsa-miR-1262
hsa-miR-1263
hsa-miR-1264
hsa-miR-1265
hsa-miR-1266-5p
hsa-miR-1267
hsa-miR-1269a
hsa-miR-1272
hsa-miR-1276
hsa-miR-1277-3p
hsa-miR-544b
hsa-miR-3193
hsa-miR-592
hsa-miR-2115-5p
hsa-miR-3690
hsa-miR-200c-5p
hsa-miR-3150a-3p
hsa-miR-3153
hsa-miR-4278
hsa-miR-3151-5p
hsa-miR-3148
hsa-miR-4317
hsa-miR-3133
hsa-miR-3136-5p
hsa-miR-516a-5p
hsa-miR-3614-3p
hsa-miR-4297
hsa-miR-3129-5p
hsa-miR-2114-5p
hsa-miR-367-3p
hsa-miR-3924
hsa-miR-3152-3p
hsa-miR-3144-5p
hsa-miR-3673
hsa-miR-3145-3p
hsa-miR-3657
hsa-miR-3941
hsa-miR-4264
hsa-miR-548t-5p
hsa-miR-4271
hsa-miR-3116
hsa-miR-3065-3p
hsa-miR-196a-3p
hsa-miR-3179
hsa-miR-3165
hsa-miR-4308
hsa-miR-520a-3p
hsa-miR-3160-3p
hsa-miR-3144-3p
hsa-miR-3138
hsa-miR-509-3p
hsa-miR-3910
hsa-miR-644a
hsa-miR-27b-5p
hsa-miR-548x-3p
hsa-miR-302e
hsa-miR-3913-5p
hsa-miR-924
hsa-miR-3670
hsa-miR-2355-3p
hsa-miR-518e-3p
hsa-miR-4276
hsa-miR-624-3p
hsa-miR-3612
hsa-miR-4254
hsa-miR-885-3p
hsa-miR-4324
hsa-miR-3938
hsa-miR-4262
hsa-miR-3118
hsa-miR-3919
hsa-miR-3605-3p
hsa-miR-3149
hsa-miR-4255
hsa-miR-3912-3p
hsa-miR-4285
hsa-miR-1193
hsa-miR-4295
hsa-miR-3669
hsa-miR-604
hsa-miR-4312
hsa-miR-3918
hsa-miR-3674
hsa-miR-3174
hsa-miR-3671
hsa-miR-466
hsa-miR-3175
hsa-miR-4294
hsa-miR-3678-5p
hsa-miR-3124-5p
hsa-miR-3162-5p
hsa-miR-3684
hsa-miR-3659
hsa-miR-4325
hsa-miR-2355-5p
hsa-miR-548y
hsa-miR-553
hsa-miR-676-3p
hsa-miR-3199
hsa-miR-670-5p
hsa-miR-4293
hsa-miR-3921
hsa-miR-147b
hsa-miR-3675-5p
hsa-miR-3685
hsa-miR-508-5p
hsa-miR-3606-5p
hsa-miR-3120-3p
hsa-miR-1912
hsa-miR-182-3p
hsa-miR-4261
hsa-miR-490-5p
hsa-miR-3681-3p
hsa-miR-3713
hsa-miR-3616-3p
hsa-miR-3616-5p
hsa-miR-4288
hsa-miR-4273
hsa-miR-764
hsa-miR-3945
hsa-miR-2117
hsa-miR-4283
hsa-miR-3662
hsa-miR-4311
hsa-miR-3163
hsa-miR-3935
hsa-miR-4307
hsa-miR-100-3p
hsa-miR-1827
hsa-miR-4328
hsa-miR-3122
hsa-miR-4282
hsa-miR-374c-5p
hsa-miR-3146
hsa-miR-4280
hsa-miR-548w
hsa-miR-3143
hsa-miR-4268
hsa-miR-1911-3p
hsa-miR-519b-3p
hsa-miR-3680-5p
hsa-miR-4277
hsa-miR-3917
hsa-miR-668-3p
hsa-miR-892b
hsa-miR-3611
hsa-miR-3142
hsa-miR-338-5p
hsa-miR-2114-3p
hsa-miR-3618
hsa-miR-3683
hsa-miR-4314
hsa-miR-3132
hsa-miR-520a-5p
hsa-miR-3679-3p
hsa-miR-3658
hsa-miR-3915
hsa-miR-3688-3p
hsa-miR-4253
hsa-miR-3158-3p
hsa-miR-3202
hsa-miR-449c-3p
hsa-miR-214-5p
hsa-miR-3942-5p
hsa-miR-3934-5p
hsa-miR-3672
hsa-miR-507
hsa-miR-2909
hsa-miR-1261
hsa-miR-4305
hsa-miR-2052
hsa-miR-3130-3p
hsa-miR-3119
hsa-miR-4272
hsa-miR-378c
hsa-miR-3168
hsa-miR-3939
hsa-miR-2115-3p
hsa-miR-130a-5p
hsa-miR-934
hsa-miR-302f
hsa-miR-3922-3p
hsa-miR-3605-5p
hsa-miR-4310
hsa-miR-586
hsa-miR-3678-3p
hsa-miR-525-5p
hsa-miR-4319
hsa-miR-4300
hsa-miR-517-5p
hsa-miR-4265
hsa-miR-3661
hsa-miR-4303
hsa-miR-3126-3p
hsa-miR-3166
hsa-miR-3927-3p
hsa-miR-3126-5p
hsa-miR-3184-5p
hsa-miR-550b-3p
hsa-miR-3617-5p
hsa-miR-3649
hsa-miR-3650
hsa-miR-4290
hsa-miR-3128
hsa-miR-582-3p
hsa-miR-3908
hsa-miR-3681-5p
hsa-miR-3139
hsa-miR-3664-5p
hsa-miR-3121-3p
hsa-miR-1914-3p
hsa-miR-3135a
hsa-miR-514b-5p
hsa-miR-3186-5p
hsa-miR-4306
hsa-miR-890
hsa-miR-761
hsa-miR-4309
hsa-miR-3668
hsa-miR-3660
hsa-miR-4275
hsa-miR-3920
hsa-miR-876-5p
hsa-miR-3675-3p
hsa-miR-3170
hsa-miR-759
hsa-miR-3171
hsa-miR-1911-5p
hsa-miR-4330
hsa-miR-3134
hsa-miR-3115
hsa-miR-4287
hsa-miR-517c-3p
hsa-miR-516b-3p
hsa-miR-520f-3p
hsa-miR-3155b

## Sheet: miRNAs Δ>2-fold, p<0.05
Upregulated >2-fold, p<0.05			Downregulated >2-fold, p<0.05
hsa-miR-31-5p			hsa-miR-33a-5p				Lists of miRNAs found to be upregulated or down regulate at least 2-fold, with p<0.05
hsa-miR-182-5p			hsa-miR-335-5p
hsa-miR-183-5p			hsa-miR-126-5p
hsa-miR-129-2-3p
hsa-miR-193b-3p
hsa-miR-204-5p
hsa-miR-129-1-3p
hsa-miR-138-5p
hsa-miR-149-5p
hsa-miR-708-5p
hsa-miR-329-3p
hsa-miR-409-3p
hsa-miR-365b-3p
hsa-miR-22-5p
hsa-miR-543
hsa-miR-22-3p
hsa-miR-455-3p
hsa-miR-137
hsa-miR-96-5p
hsa-miR-370-3p
hsa-miR-451a
hsa-miR-4286
hsa-miR-487b-3p
hsa-miR-154-3p
hsa-miR-152-3p
hsa-miR-379-5p
hsa-miR-9-5p
hsa-miR-887-3p
hsa-miR-1180-3p
hsa-miR-224-5p
hsa-miR-935
hsa-miR-493-5p
hsa-miR-299-5p
hsa-miR-411-5p
hsa-miR-193a-5p
hsa-miR-218-5p
hsa-miR-495-3p
hsa-miR-381-3p
hsa-miR-487a-3p
hsa-miR-376c-3p
hsa-miR-31-3p
hsa-miR-210-3p
hsa-miR-154-5p
hsa-miR-3182
hsa-miR-409-5p
hsa-miR-34a-5p
hsa-miR-296-5p
hsa-miR-362-3p
hsa-miR-143-3p
hsa-miR-485-3p
hsa-miR-127-3p
hsa-miR-3907
hsa-miR-129-5p
hsa-miR-4299
hsa-miR-337-3p
hsa-miR-362-5p
hsa-miR-449a
hsa-miR-885-5p
hsa-miR-139-5p
hsa-miR-500a-5p
hsa-miR-574-3p
hsa-miR-21-3p
hsa-miR-9-3p
hsa-miR-134-5p
hsa-miR-628-5p
hsa-miR-660-5p
hsa-miR-501-3p
hsa-let-7i-3p
hsa-miR-193a-3p
hsa-miR-99b-5p
hsa-miR-1280
hsa-miR-497-5p
