# Supplementary material for: In silico interrogation of the miRNAome of infected hematopoietic cells to predict processes important for human cytomegalovirus latent infection
Source: J Biol Chem. 2023 Apr 19;299(6):104727. doi: 10.1016/j.jbc.2023.104727 (PMC10206818; doi:10.1016/j.jbc.2023.104727)
Supplement: Table S2 [file mmc2.xlsx]

## Sheet: Sheet1
	miR-31-5p	miR-129-1-3p	miRNA-138-5p	miRNA-149-5p	miR-182-5p	miRNA-183-5p	miRNA-193b-3p	miRNA-409-3p
Merlin 1	36.87	40.13	36.4	35.21	33.66	36.62	34.3	33.48
Merlin 2	39	39.06	36.22	34.51	34.14	34.5	34.49	34.07
TB40/E 1	35.69	47.25	Undetected	34.42	33.96	34.67	39.79	35.53
TB40/E 2	34.56	39.76	Undetected	35.81	34.74	39.24	35.73	35.56
Mock 1	Undetected	Undetected	Undetected	37.98	34.7	Undetected	Undetected	37.64
Mock 2	Undetected	Undetected	Undetected	40.41	36.1	Undetected	Undetected	34.65
No Template	Undetected	Undetected	Undetected	Undetected	Undetected	Undetected	Undetected	Undetected
