# Supplementary material for: In silico interrogation of the miRNAome of infected hematopoietic cells to predict processes important for human cytomegalovirus latent infection
Source: J Biol Chem. 2023 Apr 19;299(6):104727. doi: 10.1016/j.jbc.2023.104727 (PMC10206818; doi:10.1016/j.jbc.2023.104727)
Supplement: Table S3 [file mmc3.xlsx]

## Sheet: Function
Term	Count	P-value	FDR	miRNA
Neuron Differentiation	9	3.08e-06	0.000272	hsa-mir-218-1	hsa-mir-183	hsa-mir-9-2	hsa-mir-376c	hsa-mir-9-3	hsa-mir-218-2	hsa-mir-9-1	hsa-mir-96	hsa-mir-182
Regulation of Nf-Îšb Pathway	5	0.000557	0.0128	hsa-mir-9-2	hsa-mir-9-1	hsa-mir-497	hsa-mir-21	hsa-mir-9-3
Response to Hypoxia	6	0.00193	0.033	hsa-mir-137	hsa-mir-210	hsa-mir-485	hsa-mir-138-1	hsa-mir-138-2	hsa-mir-143
Neutrophil Differentiation	3	0.00212	0.0352	hsa-mir-9-1	hsa-mir-9-3	hsa-mir-9-2
Inflammation	22	0.00246	0.0343	hsa-mir-9-1	hsa-mir-193b	hsa-mir-99b	hsa-mir-137	hsa-mir-9-2	hsa-mir-210	hsa-mir-138-1	hsa-mir-134	hsa-mir-182	hsa-mir-34a	hsa-mir-708	hsa-mir-218-2	hsa-mir-22	hsa-mir-370	hsa-mir-138-2	hsa-mir-183	hsa-mir-455	hsa-mir-143	hsa-mir-31	hsa-mir-21	hsa-mir-218-1	hsa-mir-9-3
Cell Differentiation	14	0.00284	0.035	hsa-mir-34a	hsa-let-7i	hsa-mir-9-1	hsa-mir-96	hsa-mir-143	hsa-mir-218-2	hsa-mir-127	hsa-mir-182	hsa-mir-9-3	hsa-mir-218-1	hsa-mir-183	hsa-mir-495	hsa-mir-9-2	hsa-mir-210
DNA Damage Repair	6	0.00322	0.0379	hsa-mir-183	hsa-mir-210	hsa-mir-34a	hsa-mir-22	hsa-mir-182	hsa-mir-143
Osteoclastogenesis	4	0.00324	0.0358	hsa-mir-9-2	hsa-mir-34a	hsa-mir-9-1	hsa-mir-9-3
Adiponectin Signaling	3	0.0077	0.0703	hsa-mir-218-1	hsa-mir-218-2	hsa-mir-193b
Apoptosis	19	0.00854	0.0707	hsa-mir-9-1	hsa-mir-96	hsa-mir-193b	hsa-mir-449a	hsa-mir-9-2	hsa-mir-210	hsa-mir-138-1	hsa-mir-497	hsa-mir-182	hsa-mir-204	hsa-mir-34a	hsa-mir-218-2	hsa-mir-370	hsa-mir-138-2	hsa-mir-143	hsa-mir-193a	hsa-mir-21	hsa-mir-9-3	hsa-mir-218-1
Erythrocyte Differentiation	4	0.0123	0.0959	hsa-mir-218-1	hsa-mir-210	hsa-mir-451a	hsa-mir-218-2
Cell Motility	6	0.0151	0.1052	hsa-mir-9-2	hsa-mir-9-1	hsa-mir-21	hsa-mir-9-3	hsa-mir-31	hsa-mir-143
DNA Synthesis	2	0.0167	0.1123	hsa-mir-22	hsa-mir-149
Chemotaxis	2	0.0167	0.1123	hsa-mir-210	hsa-mir-451a
Angiogenesis	12	0.022	0.1067	hsa-mir-34a	hsa-mir-149	hsa-mir-129-1	hsa-mir-134	hsa-mir-22	hsa-mir-31	hsa-mir-370	hsa-mir-21	hsa-mir-210	hsa-mir-497	hsa-mir-296	hsa-mir-143
Cell Proliferation	14	0.0251	0.1189	hsa-mir-34a	hsa-mir-9-1	hsa-mir-224	hsa-mir-379	hsa-mir-129-1	hsa-mir-127	hsa-mir-22	hsa-mir-451a	hsa-mir-21	hsa-mir-9-3	hsa-mir-449a	hsa-mir-210	hsa-mir-9-2	hsa-mir-143
Osteogenesis	11	0.0394	0.1658	hsa-mir-34a	hsa-mir-96	hsa-mir-224	hsa-mir-543	hsa-mir-218-2	hsa-mir-31	hsa-mir-138-2	hsa-mir-21	hsa-mir-218-1	hsa-mir-495	hsa-mir-138-1
Toll-Like Receptor Signaling Pathway	2	0.046	0.1845	hsa-mir-149	hsa-mir-381
Myofibroblast Differentiation	2	0.046	0.1845	hsa-mir-218-1	hsa-mir-218-2
Smooth Muscle Cell Differentiation	2	0.046	0.1845	hsa-mir-21	hsa-mir-143
T-Cell Activation	3	0.0503	0.1917	hsa-mir-451a	hsa-mir-21	hsa-mir-31
Cardiac Remodeling	3	0.0503	0.1917	hsa-mir-34a	hsa-mir-22	hsa-mir-21
Oxidative Stress	3	0.0503	0.1917	hsa-mir-137	hsa-mir-411	hsa-mir-21
Embryonic Development	5	0.0571	0.2086	hsa-mir-183	hsa-mir-34a	hsa-mir-152	hsa-mir-296	hsa-mir-21
Cell Migration	3	0.073	0.2405	hsa-mir-137	hsa-mir-34a	hsa-mir-152
Stress Response	2	0.0842	0.2657	hsa-mir-574	hsa-mir-143
Cell Cycle	14	0.0869	0.2602	hsa-mir-34a	hsa-mir-9-1	hsa-mir-96	hsa-mir-143	hsa-mir-31	hsa-mir-138-2	hsa-mir-182	hsa-mir-21	hsa-mir-449a	hsa-mir-9-3	hsa-mir-210	hsa-mir-9-2	hsa-mir-138-1	hsa-mir-497
Regulation of Stem Cell	12	0.0884	0.2587	hsa-mir-34a	hsa-mir-9-1	hsa-mir-143	hsa-mir-134	hsa-mir-451a	hsa-mir-21	hsa-mir-182	hsa-mir-9-3	hsa-mir-137	hsa-mir-296	hsa-mir-9-2	hsa-mir-210
Cell Death	13	0.1111	0.3132	hsa-mir-34a	hsa-let-7i	hsa-mir-143	hsa-mir-129-1	hsa-mir-134	hsa-mir-129-2	hsa-mir-885	hsa-mir-182	hsa-mir-21	hsa-mir-183	hsa-mir-210	hsa-mir-376c	hsa-mir-497
Smooth Muscle Cell Proliferation	4	0.1179	0.329	hsa-mir-138-1	hsa-mir-138-2	hsa-mir-21	hsa-mir-143
Embryonic Stem Cell Differentiation	5	0.124	0.344	hsa-mir-9-1	hsa-mir-21	hsa-mir-9-3	hsa-mir-9-2	hsa-mir-204
Aging	11	0.1255	0.3393	hsa-mir-34a	hsa-mir-9-1	hsa-mir-96	hsa-mir-543	hsa-mir-22	hsa-mir-31	hsa-mir-451a	hsa-mir-21	hsa-mir-9-3	hsa-mir-9-2	hsa-mir-204
Chromatin Remodeling	2	0.1287	0.3463	hsa-mir-21	hsa-mir-31
Response to Estrogen	2	0.1287	0.3463	hsa-mir-21	hsa-mir-182
Hepatotoxicity	2	0.1287	0.3463	hsa-mir-34a	hsa-mir-21
Vascular Smooth Muscle Cell Migration	1	0.1302	0.3366	hsa-mir-379
Radiation-Induced Bystander Effects	1	0.1302	0.3366	hsa-mir-21
Peritoneal Cavity Homeostasis(26495316)	5	0.1448	0.321	hsa-mir-193a	hsa-mir-193b	hsa-mir-31	hsa-mir-152	hsa-mir-497
Folliculogenesis	3	0.1619	0.3488	hsa-mir-22	hsa-mir-21	hsa-mir-143
Endothelial Cell Proliferation	2	0.1773	0.3685	hsa-mir-449a	hsa-mir-152
Wound Healing	4	0.2256	0.4445	hsa-mir-34a	hsa-mir-31	hsa-mir-21	hsa-mir-210
Osteoblast Differentiation	4	0.2256	0.4445	hsa-mir-34a	hsa-mir-449a	hsa-mir-204	hsa-mir-628
Carbohydrate Metabolism	2	0.2281	0.4461	hsa-mir-451a	hsa-mir-21
B cell differentiation	2	0.2281	0.4461	hsa-mir-628	hsa-mir-134
Lipid Metabolism	7	0.2327	0.442	hsa-mir-34a	hsa-mir-224	hsa-mir-379	hsa-mir-370	hsa-mir-204	hsa-mir-296	hsa-mir-143
Retinal Pigment Epithelium Development	1	0.2436	0.4563	hsa-mir-182
Dopamine Transporter Dysfunction	1	0.2436	0.4563	hsa-mir-137
Actin Filament Network Formation	1	0.2436	0.4563	hsa-mir-34a
Vascular Remodeling	1	0.2436	0.4563	hsa-mir-34a
Smooth Muscle Cell Senescence	1	0.2436	0.4563	hsa-mir-143
Antiviral Immunity	1	0.2436	0.4563	hsa-mir-485
Osteoblast Apoptosis	1	0.2436	0.4563	hsa-mir-21
Brain Development	6	0.2492	0.3966	hsa-mir-9-1	hsa-mir-218-2	hsa-mir-134	hsa-mir-9-3	hsa-mir-218-1	hsa-mir-9-2
Immune Response	13	0.2674	0.4193	hsa-mir-362	hsa-mir-9-1	hsa-mir-9-2	hsa-mir-210	hsa-mir-127	hsa-mir-500a	hsa-mir-22	hsa-mir-370	hsa-mir-143	hsa-let-7i	hsa-mir-31	hsa-mir-21	hsa-mir-9-3
Chondrocyte Development	3	0.2703	0.4226	hsa-mir-210	hsa-mir-34a	hsa-mir-381
Plasma Cell Differentiation	2	0.2798	0.4298	hsa-mir-183	hsa-mir-34a
Vascular Smooth Muscle Cell Differentiation	2	0.2798	0.4298	hsa-mir-34a	hsa-mir-96
Myoblast Differentiation	1	0.3425	0.4987	hsa-mir-31
Mesenchymal-to-Epithelial Transition	1	0.3425	0.4987	hsa-mir-182
Genomic Instability	1	0.3425	0.4987	hsa-mir-22
Response to Cytokine	1	0.3425	0.4987	hsa-mir-210
Hepatic Stellate Cell Activation	1	0.3425	0.4987	hsa-mir-34a
Cell Growth	1	0.3425	0.4987	hsa-mir-143
Tumor Cell Radiation Sensitivity	1	0.3425	0.4987	hsa-mir-21
Epithelial-to-Mesenchymal Transition	10	0.3497	0.4554	hsa-mir-34a	hsa-mir-129-1	hsa-mir-31	hsa-mir-129-2	hsa-mir-451a	hsa-mir-370	hsa-mir-21	hsa-mir-137	hsa-mir-210	hsa-mir-143
T-helper 17 Cell Differentiation	3	0.3849	0.4881	hsa-mir-210	hsa-mir-21	hsa-mir-152
Toxicity	4	0.4141	0.5213	hsa-mir-34a	hsa-mir-224	hsa-mir-574	hsa-mir-21
Neurotoxicity	3	0.4226	0.5283	hsa-mir-210	hsa-mir-96	hsa-mir-22
Cardiomyocyte Proliferation	1	0.4286	0.5332	hsa-mir-204
Dendritic Cell Differentiation	1	0.4286	0.5332	hsa-mir-34a
Neuron Development	1	0.4286	0.5332	hsa-mir-34a
Cardiomyocyte Apoptosis	1	0.4286	0.5332	hsa-mir-21
Cleavage Stage Development	1	0.4286	0.5332	hsa-mir-21
Heart Development	1	0.4286	0.5332	hsa-mir-21
Hormone-mediated Signaling Pathway	7	0.4837	0.5537	hsa-mir-34a	hsa-mir-9-1	hsa-mir-379	hsa-mir-22	hsa-mir-21	hsa-mir-9-3	hsa-mir-9-2
Adipogenesis	3	0.4955	0.566	hsa-mir-137	hsa-mir-204	hsa-mir-455
Extracellular Matrix Remodeling	1	0.5035	0.5739	hsa-mir-34a
Cellular Senescence	1	0.5035	0.5739	hsa-mir-127
Cardiogenesis	1	0.5035	0.5739	hsa-mir-134
Bone Regeneration	4	0.507	0.5473	hsa-mir-337	hsa-mir-22	hsa-mir-210	hsa-mir-143
Circadian Rhythm	3	0.5303	0.5644	hsa-mir-96	hsa-mir-182	hsa-mir-183
Cardiotoxicity	2	0.5637	0.594	hsa-mir-34a	hsa-mir-182
DNA Damage Response	2	0.5637	0.594	hsa-mir-34a	hsa-mir-143
Chondrogenic Differentiation	1	0.5688	0.5934	hsa-mir-495
Autophagy	1	0.5688	0.5934	hsa-mir-21
Transdifferentiation	1	0.6256	0.6279	hsa-mir-193a
Tumor Suppressor MiRNAs	7	0.6358	0.6252	hsa-mir-34a	hsa-let-7i	hsa-mir-143	hsa-mir-127	hsa-mir-451a	hsa-mir-138-2	hsa-mir-138-1
T-Cell Differentiation	2	0.6396	0.6266	hsa-mir-139	hsa-mir-21
Adipocyte Differentiation	4	0.6703	0.6495	hsa-let-7i	hsa-mir-137	hsa-mir-204	hsa-mir-143
Onco-MiRNAs	4	0.6703	0.6495	hsa-mir-224	hsa-mir-22	hsa-mir-210	hsa-mir-455
Skeletal Muscle Cell Differentiation	2	0.6736	0.6491	hsa-mir-138-2	hsa-mir-138-1
Cell Division	2	0.6736	0.6491	hsa-mir-34a	hsa-let-7i
Myogensis	1	0.675	0.6469	hsa-mir-143
Vascular Homeostasis	1	0.675	0.6469	hsa-mir-143
Chemosensitivity Of Tumor Cells	1	0.675	0.6469	hsa-mir-21
Anti-Cell Proliferation(Hwang Etal Bjc2007)	1	0.675	0.6469	hsa-let-7i
Glucose Metabolism	3	0.7083	0.6621	hsa-mir-34a	hsa-mir-129-1	hsa-mir-129-2
Granulopoiesis	1	0.7553	0.6938	hsa-mir-21
Insulin Resistance	1	0.7878	0.7017	hsa-mir-543
Hematopoiesis	5	0.8101	0.7097	hsa-mir-34a	hsa-mir-218-2	hsa-mir-22	hsa-mir-218-1	hsa-mir-143
Pluripotent Stem Cells Reprogramming	1	0.816	0.7125	hsa-mir-22
Neuron Apoptosis	1	0.8618	0.7355	hsa-mir-485
Cardiac Regeneration	1	0.8803	0.7441	hsa-mir-99b
Latent Virus Replication	1	0.8963	0.754	hsa-mir-21
Nephrotoxicity	1	0.9102	0.7621	hsa-mir-21
Regulation of Akt Pathway	1	0.9565	0.7934	hsa-mir-143
Innate Immunity	2	0.967	0.8008	hsa-mir-149	hsa-mir-21

## Sheet: Transcription Factor
Term	Count	P-value	FDR	miRNA
HIF1A	5	0.00134	0.0262	hsa-mir-224	hsa-mir-9-2	hsa-mir-210	hsa-mir-9-3	hsa-mir-9-1
DDX5	2	0.0167	0.1123	hsa-mir-21	hsa-mir-182
REST	3	0.0174	0.0994	hsa-mir-137	hsa-mir-21	hsa-mir-9-2
SOX2	4	0.02	0.1028	hsa-mir-137	hsa-mir-183	hsa-mir-22	hsa-mir-182
NFKB1	7	0.0206	0.1011	hsa-mir-34a	hsa-mir-9-1	hsa-mir-224	hsa-mir-365b	hsa-mir-21	hsa-mir-9-3	hsa-mir-9-2
TNF	2	0.046	0.1845	hsa-mir-9-1	hsa-mir-31
TP73	2	0.046	0.1845	hsa-mir-193a	hsa-mir-143
MECP2	1	0.1302	0.3366	hsa-mir-137
TCF3	1	0.1302	0.3366	hsa-mir-451a
SNAI1	1	0.1302	0.3366	hsa-mir-34a
PTEN	2	0.1773	0.3685	hsa-mir-22	hsa-mir-21
E2F3	2	0.2281	0.4461	hsa-mir-34a	hsa-let-7i
BMP2	1	0.2436	0.4563	hsa-mir-31
IL1B	1	0.2436	0.4563	hsa-mir-9-1
ELK1	1	0.2436	0.4563	hsa-mir-34a
IFNBETA	1	0.2436	0.4563	hsa-mir-143
IFNGAMMA	1	0.2436	0.4563	hsa-mir-143
JAG1	1	0.2436	0.4563	hsa-mir-143
KLF2	1	0.2436	0.4563	hsa-mir-143
SRC	1	0.2436	0.4563	hsa-mir-143
NR3B3	1	0.2436	0.4563	hsa-mir-127
SHP	1	0.2436	0.4563	hsa-mir-127
CDK	1	0.2436	0.4563	hsa-mir-449a
RB	1	0.2436	0.4563	hsa-mir-449a
GFI1	1	0.2436	0.4563	hsa-mir-21
SP1	2	0.2798	0.4298	hsa-mir-365b	hsa-mir-22
EGR1	5	0.3218	0.4804	hsa-mir-96	hsa-mir-149	hsa-mir-99b	hsa-mir-183	hsa-mir-455
TLR2	1	0.3425	0.4987	hsa-mir-9-1
CREB1	1	0.3425	0.4987	hsa-mir-9-2
SMAD4	1	0.3425	0.4987	hsa-mir-143
TCF4	1	0.3425	0.4987	hsa-mir-21
MYC	6	0.3724	0.4791	hsa-mir-34a	hsa-let-7i	hsa-mir-9-1	hsa-mir-22	hsa-mir-9-3	hsa-mir-9-2
TNFSF12	1	0.4286	0.5332	hsa-mir-455
IL6	1	0.4286	0.5332	hsa-mir-152
TP63	1	0.4286	0.5332	hsa-mir-193a
SMAD3	1	0.4286	0.5332	hsa-mir-143
AP-1	1	0.4286	0.5332	hsa-mir-21
KLF4	1	0.4286	0.5332	hsa-mir-21
CEBPA	2	0.4306	0.5015	hsa-mir-34a	hsa-mir-182
FSH	1	0.5035	0.5739	hsa-mir-143
STAT3	1	0.5035	0.5739	hsa-mir-21
AKT1	1	0.5688	0.5934	hsa-mir-22
YY1	1	0.6256	0.6279	hsa-mir-137
E2F1	3	0.6263	0.617	hsa-let-7i	hsa-mir-224	hsa-mir-449a
TGFB1	2	0.6736	0.6491	hsa-mir-224	hsa-mir-143
TP53	2	0.7049	0.6613	hsa-mir-34a	hsa-mir-143
ZEB1	1	0.7878	0.7017	hsa-mir-34a
EIF2C2	1	0.7878	0.7017	hsa-let-7i
LIN28	1	0.7878	0.7017	hsa-let-7i
LIN28B	1	0.7878	0.7017	hsa-let-7i
TRIM32	1	0.7878	0.7017	hsa-let-7i
ERS1	1	0.8803	0.7441	hsa-mir-21

## Sheet: Tissue Specificity
Term	Count	P-value	FDR	miRNA
kidney.medulla_renalis	9	3.08e-06	0.000272	hsa-mir-329-1	hsa-mir-329-2	hsa-mir-487a	hsa-mir-138-2	hsa-mir-138-1	hsa-mir-154	hsa-mir-139	hsa-mir-543	hsa-mir-129-2
testis	14	0.000542	0.0137	hsa-mir-455	hsa-mir-204	hsa-mir-885	hsa-mir-379	hsa-mir-381	hsa-mir-299	hsa-mir-9-1	hsa-mir-9-2	hsa-mir-9-3	hsa-mir-411	hsa-mir-218-1	hsa-mir-218-2	hsa-mir-31	hsa-mir-99b
kidney.cortex_renalis	12	0.000672	0.0148	hsa-mir-495	hsa-mir-485	hsa-mir-376c	hsa-mir-487b	hsa-mir-154	hsa-mir-409	hsa-mir-337	hsa-mir-183	hsa-mir-182	hsa-mir-493	hsa-mir-127	hsa-mir-96
Adrenal	4	0.0012	0.0254	hsa-mir-134	hsa-mir-485	hsa-mir-409	hsa-mir-370
pleura	3	0.0077	0.0703	hsa-mir-9-1	hsa-mir-9-2	hsa-mir-9-3
Brain	6	0.0109	0.086	hsa-mir-9-1	hsa-mir-9-2	hsa-mir-9-3	hsa-mir-129-1	hsa-mir-129-2	hsa-mir-137
colon	2	0.046	0.1845	hsa-mir-660	hsa-mir-497
brain.cerebral_cortex._occipital	1	0.2436	0.4563	hsa-mir-193a
myocardium	3	0.3849	0.4881	hsa-mir-362	hsa-mir-376c	hsa-mir-500a
prostate	1	0.5035	0.5739	hsa-mir-143
small_intestine.duodenum	3	0.5638	0.5905	hsa-mir-193b	hsa-mir-4286	hsa-mir-22
Colon Specific	1	0.5688	0.5934	hsa-mir-31
Placenta	1	0.6256	0.6279	hsa-mir-154
brain.cerebellum	1	0.9418	0.7824	hsa-mir-451a

## Sheet: Family
Term	Count	P-value	FDR	miRNA
mir-329 family	4	0.000266	0.00829	hsa-mir-329-1	hsa-mir-329-2	hsa-mir-495	hsa-mir-543
mir-9 family	3	0.00212	0.0352	hsa-mir-9-1	hsa-mir-9-2	hsa-mir-9-3
mir-129 family	2	0.0167	0.1123	hsa-mir-129-1	hsa-mir-129-2
mir-193 family	2	0.0167	0.1123	hsa-mir-193a	hsa-mir-193b
mir-138 family	2	0.0167	0.1123	hsa-mir-138-1	hsa-mir-138-2
mir-218 family	2	0.0167	0.1123	hsa-mir-218-1	hsa-mir-218-2
mir-154 family	5	0.0341	0.1459	hsa-mir-154	hsa-mir-381	hsa-mir-409	hsa-mir-487a	hsa-mir-487b
mir-500 family	2	0.046	0.1845	hsa-mir-500a	hsa-mir-501
mir-379 family	2	0.0842	0.2657	hsa-mir-379	hsa-mir-411
mir-204 family	1	0.1302	0.3366	hsa-mir-204
mir-365 family	1	0.1302	0.3366	hsa-mir-365b
mir-451 family	1	0.1302	0.3366	hsa-mir-451a
mir-34 family	1	0.2436	0.4563	hsa-mir-34a
mir-148 family	1	0.3425	0.4987	hsa-mir-152
mir-449 family	1	0.3425	0.4987	hsa-mir-449a
mir-188 family	1	0.3425	0.4987	hsa-mir-660
mir-368 family	1	0.4286	0.5332	hsa-mir-376c
mir-10 family	1	0.675	0.6469	hsa-mir-99b
let-7 family	1	0.816	0.7125	hsa-let-7i

## Sheet: Disease
Term	Count	P-value	FDR	miRNA
Carcinoma, Ovarian	37	2.53e-07	0.000134	hsa-mir-9-1	hsa-mir-96	hsa-mir-224	hsa-mir-193b	hsa-mir-129-1	hsa-mir-409	hsa-mir-137	hsa-mir-449a	hsa-mir-9-2	hsa-mir-210	hsa-mir-411	hsa-mir-138-1	hsa-mir-497	hsa-mir-134	hsa-mir-127	hsa-mir-129-2	hsa-mir-451a	hsa-mir-182	hsa-mir-204	hsa-mir-34a	hsa-mir-708	hsa-mir-22	hsa-mir-370	hsa-mir-138-2	hsa-mir-381	hsa-mir-183	hsa-mir-485	hsa-mir-143	hsa-let-7i	hsa-mir-193a	hsa-mir-149	hsa-mir-543	hsa-mir-152	hsa-mir-31	hsa-mir-574	hsa-mir-21	hsa-mir-9-3
Neoplasms [unspecific]	39	6.02e-07	0.00016	hsa-mir-9-1	hsa-mir-96	hsa-mir-224	hsa-mir-660	hsa-mir-129-1	hsa-mir-885	hsa-mir-493	hsa-mir-137	hsa-mir-449a	hsa-mir-9-2	hsa-mir-210	hsa-mir-376c	hsa-mir-138-1	hsa-mir-497	hsa-mir-296	hsa-mir-129-2	hsa-mir-451a	hsa-mir-182	hsa-mir-204	hsa-mir-139	hsa-mir-34a	hsa-mir-501	hsa-mir-708	hsa-mir-218-2	hsa-mir-22	hsa-mir-138-2	hsa-mir-183	hsa-mir-455	hsa-mir-143	hsa-let-7i	hsa-mir-193a	hsa-mir-149	hsa-mir-487b	hsa-mir-152	hsa-mir-31	hsa-mir-21	hsa-mir-9-3	hsa-mir-218-1	hsa-mir-495
Carcinoma, Prostate	44	8.18e-07	0.000108	hsa-mir-9-1	hsa-mir-96	hsa-mir-193b	hsa-mir-224	hsa-mir-574	hsa-mir-129-1	hsa-mir-409	hsa-mir-449a	hsa-mir-9-2	hsa-mir-210	hsa-mir-628	hsa-mir-376c	hsa-mir-138-1	hsa-mir-497	hsa-mir-296	hsa-mir-134	hsa-mir-129-2	hsa-mir-182	hsa-mir-204	hsa-mir-139	hsa-mir-34a	hsa-mir-708	hsa-mir-500a	hsa-mir-218-2	hsa-mir-22	hsa-mir-138-2	hsa-mir-370	hsa-mir-381	hsa-mir-183	hsa-mir-455	hsa-mir-485	hsa-mir-143	hsa-mir-193a	hsa-mir-149	hsa-mir-543	hsa-mir-487b	hsa-mir-152	hsa-mir-299	hsa-mir-31	hsa-mir-154	hsa-mir-9-3	hsa-mir-21	hsa-mir-218-1	hsa-mir-495
Glioma	39	2.83e-06	0.0003	hsa-mir-9-1	hsa-mir-96	hsa-mir-193b	hsa-mir-99b	hsa-mir-137	hsa-mir-449a	hsa-mir-9-2	hsa-mir-210	hsa-mir-628	hsa-mir-138-1	hsa-mir-497	hsa-mir-296	hsa-mir-134	hsa-mir-127	hsa-mir-129-2	hsa-mir-451a	hsa-mir-182	hsa-mir-204	hsa-mir-329-2	hsa-mir-329-1	hsa-mir-139	hsa-mir-34a	hsa-mir-218-2	hsa-mir-365b	hsa-mir-138-2	hsa-mir-370	hsa-mir-381	hsa-mir-183	hsa-mir-455	hsa-mir-143	hsa-mir-193a	hsa-mir-149	hsa-mir-152	hsa-mir-31	hsa-mir-154	hsa-mir-21	hsa-mir-9-3	hsa-mir-218-1	hsa-mir-495
Lymphoma, Large B-Cell	6	4.01e-06	0.000265	hsa-mir-129-2	hsa-mir-9-2	hsa-mir-9-1	hsa-mir-21	hsa-mir-9-3	hsa-mir-31
Carcinoma, Hepatocellular	48	1.82e-05	0.00107	hsa-mir-362	hsa-mir-9-1	hsa-mir-96	hsa-mir-193b	hsa-mir-224	hsa-mir-129-1	hsa-mir-99b	hsa-mir-885	hsa-mir-137	hsa-mir-449a	hsa-mir-9-2	hsa-mir-210	hsa-mir-411	hsa-mir-138-1	hsa-mir-497	hsa-mir-296	hsa-mir-1180	hsa-mir-134	hsa-mir-127	hsa-mir-129-2	hsa-mir-451a	hsa-mir-182	hsa-mir-204	hsa-mir-139	hsa-mir-34a	hsa-mir-501	hsa-mir-708	hsa-mir-935	hsa-mir-379	hsa-mir-218-2	hsa-mir-22	hsa-mir-138-2	hsa-mir-365b	hsa-mir-370	hsa-mir-183	hsa-mir-455	hsa-mir-485	hsa-mir-143	hsa-let-7i	hsa-mir-193a	hsa-mir-149	hsa-mir-152	hsa-mir-31	hsa-mir-574	hsa-mir-154	hsa-mir-21
Carcinoma, Breast	47	3.17e-05	0.00168	hsa-mir-660	hsa-mir-409	hsa-mir-449a	hsa-mir-376c	hsa-mir-296	hsa-mir-451a	hsa-mir-34a	hsa-mir-708	hsa-mir-365b	hsa-mir-183	hsa-mir-495	hsa-mir-224	hsa-mir-493	hsa-mir-210	hsa-mir-138-1	hsa-mir-497	hsa-mir-127	hsa-mir-381	hsa-mir-193a	hsa-mir-9-1	hsa-mir-96	hsa-mir-193b	hsa-mir-129-1	hsa-mir-411	hsa-mir-134	hsa-mir-129-2	hsa-mir-182	hsa-mir-204	hsa-mir-139	hsa-mir-22	hsa-mir-455	hsa-mir-143	hsa-mir-149	hsa-mir-31	hsa-mir-574	hsa-mir-21	hsa-mir-218-1	hsa-mir-137	hsa-mir-9-2	hsa-mir-379	hsa-mir-218-2	hsa-mir-370	hsa-mir-138-2	hsa-mir-485	hsa-let-7i	hsa-mir-152
Carcinoma, Bladder	27	3.35e-05	0.00161	hsa-mir-9-1	hsa-mir-96	hsa-mir-224	hsa-mir-409	hsa-mir-137	hsa-mir-9-2	hsa-mir-210	hsa-mir-138-1	hsa-mir-497	hsa-mir-1180	hsa-mir-127	hsa-mir-451a	hsa-mir-182	hsa-mir-139	hsa-mir-34a	hsa-mir-935	hsa-mir-218-2	hsa-mir-138-2	hsa-mir-183	hsa-mir-143	hsa-mir-193a	hsa-mir-152	hsa-mir-31	hsa-mir-21	hsa-mir-9-3	hsa-mir-218-1	hsa-mir-495
Carcinoma, Gastric	42	4.64e-05	0.00205	hsa-mir-362	hsa-mir-9-1	hsa-mir-96	hsa-mir-193b	hsa-mir-224	hsa-mir-129-1	hsa-mir-409	hsa-mir-137	hsa-mir-449a	hsa-mir-9-2	hsa-mir-210	hsa-mir-628	hsa-mir-497	hsa-mir-134	hsa-mir-127	hsa-mir-129-2	hsa-mir-451a	hsa-mir-182	hsa-mir-204	hsa-mir-139	hsa-mir-34a	hsa-mir-500a	hsa-mir-218-2	hsa-mir-22	hsa-mir-365b	hsa-mir-370	hsa-mir-381	hsa-mir-183	hsa-mir-455	hsa-mir-143	hsa-let-7i	hsa-mir-337	hsa-mir-193a	hsa-mir-149	hsa-mir-543	hsa-mir-152	hsa-mir-31	hsa-mir-574	hsa-mir-21	hsa-mir-218-1	hsa-mir-9-3	hsa-mir-495
Carcinoma, Lung	35	5.33e-05	0.00217	hsa-mir-9-1	hsa-mir-96	hsa-mir-224	hsa-mir-660	hsa-mir-129-1	hsa-mir-493	hsa-mir-137	hsa-mir-449a	hsa-mir-9-2	hsa-mir-138-1	hsa-mir-497	hsa-mir-4286	hsa-mir-134	hsa-mir-127	hsa-mir-129-2	hsa-mir-451a	hsa-mir-182	hsa-mir-139	hsa-mir-34a	hsa-mir-218-2	hsa-mir-370	hsa-mir-138-2	hsa-mir-183	hsa-mir-143	hsa-mir-193a	hsa-mir-149	hsa-mir-487b	hsa-mir-152	hsa-mir-299	hsa-mir-31	hsa-mir-154	hsa-mir-21	hsa-mir-9-3	hsa-mir-218-1	hsa-mir-495
Carcinoma, Colon	45	6.79e-05	0.00257	hsa-mir-362	hsa-mir-9-1	hsa-mir-96	hsa-mir-224	hsa-mir-129-1	hsa-mir-99b	hsa-mir-409	hsa-mir-885	hsa-mir-493	hsa-mir-137	hsa-mir-9-2	hsa-mir-210	hsa-mir-628	hsa-mir-376c	hsa-mir-138-1	hsa-mir-497	hsa-mir-4286	hsa-mir-134	hsa-mir-127	hsa-mir-129-2	hsa-mir-451a	hsa-mir-182	hsa-mir-204	hsa-mir-3182	hsa-mir-139	hsa-mir-34a	hsa-mir-218-2	hsa-mir-22	hsa-mir-365b	hsa-mir-138-2	hsa-mir-370	hsa-mir-183	hsa-mir-455	hsa-mir-143	hsa-let-7i	hsa-mir-337	hsa-mir-193a	hsa-mir-149	hsa-mir-487b	hsa-mir-152	hsa-mir-31	hsa-mir-154	hsa-mir-21	hsa-mir-218-1	hsa-mir-9-3
Osteosarcoma	33	7.7e-05	0.00272	hsa-mir-9-1	hsa-mir-224	hsa-mir-129-1	hsa-mir-409	hsa-mir-137	hsa-mir-449a	hsa-mir-9-2	hsa-mir-210	hsa-mir-138-1	hsa-mir-497	hsa-mir-134	hsa-mir-127	hsa-mir-129-2	hsa-mir-451a	hsa-mir-182	hsa-mir-204	hsa-mir-329-2	hsa-mir-329-1	hsa-mir-34a	hsa-mir-379	hsa-mir-218-2	hsa-mir-22	hsa-mir-370	hsa-mir-138-2	hsa-mir-381	hsa-mir-183	hsa-mir-143	hsa-mir-193a	hsa-mir-543	hsa-mir-574	hsa-mir-21	hsa-mir-9-3	hsa-mir-218-1
Carcinoma, Renal Cell	24	0.000188	0.00623	hsa-mir-362	hsa-mir-96	hsa-mir-224	hsa-mir-193b	hsa-mir-210	hsa-mir-138-1	hsa-mir-497	hsa-mir-134	hsa-mir-129-2	hsa-mir-451a	hsa-mir-182	hsa-mir-204	hsa-mir-34a	hsa-mir-218-2	hsa-mir-22	hsa-mir-138-2	hsa-mir-381	hsa-mir-183	hsa-mir-143	hsa-let-7i	hsa-mir-193a	hsa-mir-21	hsa-mir-218-1	hsa-mir-495
Pain[unspecific]	4	0.000266	0.00829	hsa-mir-96	hsa-mir-183	hsa-mir-34a	hsa-mir-182
Carcinoma, Ovarian, Clear Cell	4	0.000266	0.00829	hsa-mir-9-1	hsa-mir-21	hsa-mir-9-3	hsa-mir-9-2
Carcinoma, Cervical	28	0.000294	0.0078	hsa-mir-362	hsa-mir-9-1	hsa-mir-96	hsa-mir-224	hsa-mir-129-1	hsa-mir-99b	hsa-mir-9-2	hsa-mir-376c	hsa-mir-138-1	hsa-mir-497	hsa-mir-127	hsa-mir-129-2	hsa-mir-182	hsa-mir-329-2	hsa-mir-329-1	hsa-mir-139	hsa-mir-34a	hsa-mir-218-2	hsa-mir-138-2	hsa-mir-183	hsa-mir-143	hsa-mir-337	hsa-mir-543	hsa-mir-152	hsa-mir-31	hsa-mir-21	hsa-mir-9-3	hsa-mir-218-1
Endometrial Neoplasms	6	0.000545	0.0131	hsa-mir-183	hsa-mir-9-2	hsa-mir-9-3	hsa-mir-9-1	hsa-mir-96	hsa-mir-182
Gastric Neoplasms	5	0.00134	0.0262	hsa-mir-129-2	hsa-mir-137	hsa-mir-9-2	hsa-mir-9-1	hsa-mir-21
Carcinoma, Esophageal	15	0.00137	0.025	hsa-mir-34a	hsa-let-7i	hsa-mir-96	hsa-mir-193a	hsa-mir-193b	hsa-mir-218-2	hsa-mir-31	hsa-mir-451a	hsa-mir-138-2	hsa-mir-21	hsa-mir-218-1	hsa-mir-183	hsa-mir-204	hsa-mir-138-1	hsa-mir-143
Adenocarcinoma, Lung	19	0.00153	0.027	hsa-mir-9-1	hsa-mir-224	hsa-mir-409	hsa-mir-9-2	hsa-mir-210	hsa-mir-497	hsa-mir-134	hsa-mir-127	hsa-mir-451a	hsa-mir-182	hsa-mir-34a	hsa-mir-183	hsa-mir-485	hsa-mir-149	hsa-mir-487b	hsa-mir-31	hsa-mir-21	hsa-mir-9-3	hsa-mir-218-1
Light-Induced Retinal Injury	3	0.00212	0.0352	hsa-mir-183	hsa-mir-96	hsa-mir-182
MELAS Syndrome	3	0.00212	0.0352	hsa-mir-9-1	hsa-mir-9-3	hsa-mir-9-2
Non-Alcoholic Steatohepatitis	3	0.00212	0.0352	hsa-mir-9-3	hsa-mir-9-1	hsa-mir-9-2
Bladder Neoplasms	10	0.00258	0.0351	hsa-mir-34a	hsa-mir-708	hsa-mir-9-1	hsa-mir-149	hsa-mir-127	hsa-mir-21	hsa-mir-9-3	hsa-mir-9-2	hsa-mir-210	hsa-mir-143
Nervous System Diseases [unspecific]	5	0.0027	0.0358	hsa-mir-9-2	hsa-mir-138-1	hsa-mir-9-1	hsa-mir-138-2	hsa-mir-9-3
Hepatitis [unspecific]	5	0.0027	0.0358	hsa-mir-9-2	hsa-mir-34a	hsa-mir-9-1	hsa-mir-21	hsa-mir-9-3
Brain Neoplasms	8	0.00279	0.0352	hsa-mir-34a	hsa-mir-9-1	hsa-mir-129-1	hsa-mir-129-2	hsa-mir-451a	hsa-mir-21	hsa-mir-9-3	hsa-mir-9-2
Glioblastoma	27	0.00319	0.0384	hsa-mir-9-1	hsa-mir-224	hsa-mir-193b	hsa-mir-129-1	hsa-mir-137	hsa-mir-449a	hsa-mir-9-2	hsa-mir-210	hsa-mir-296	hsa-mir-134	hsa-mir-127	hsa-mir-129-2	hsa-mir-451a	hsa-mir-182	hsa-mir-139	hsa-mir-218-2	hsa-mir-455	hsa-mir-143	hsa-let-7i	hsa-mir-149	hsa-mir-152	hsa-mir-299	hsa-mir-31	hsa-mir-154	hsa-mir-21	hsa-mir-9-3	hsa-mir-218-1
Carcinoma, Urothelial	6	0.00322	0.0379	hsa-mir-129-2	hsa-mir-183	hsa-mir-96	hsa-mir-497	hsa-mir-21	hsa-mir-182
Adenocarcinoma, Esophageal	6	0.00322	0.0379	hsa-mir-224	hsa-mir-193b	hsa-mir-149	hsa-mir-22	hsa-mir-21	hsa-mir-210
Squamous Cell Carcinoma, Oral	17	0.00346	0.0375	hsa-mir-139	hsa-mir-34a	hsa-mir-9-1	hsa-mir-224	hsa-mir-143	hsa-mir-218-2	hsa-mir-31	hsa-mir-99b	hsa-mir-138-2	hsa-mir-21	hsa-mir-218-1	hsa-mir-9-3	hsa-mir-9-2	hsa-mir-210	hsa-mir-204	hsa-mir-455	hsa-mir-138-1
Carcinoma, Lung. Non-Small-Cell	33	0.00357	0.0378	hsa-mir-9-1	hsa-mir-193b	hsa-mir-129-1	hsa-mir-137	hsa-mir-449a	hsa-mir-210	hsa-mir-138-1	hsa-mir-497	hsa-mir-296	hsa-mir-134	hsa-mir-127	hsa-mir-129-2	hsa-mir-182	hsa-mir-204	hsa-mir-139	hsa-mir-34a	hsa-mir-708	hsa-mir-379	hsa-mir-500a	hsa-mir-218-2	hsa-mir-22	hsa-mir-365b	hsa-mir-138-2	hsa-mir-370	hsa-mir-143	hsa-mir-193a	hsa-mir-149	hsa-mir-543	hsa-mir-152	hsa-mir-31	hsa-mir-21	hsa-mir-218-1	hsa-mir-495
Leukemia, Lymphocytic, Chronic	11	0.00435	0.0452	hsa-mir-34a	hsa-mir-708	hsa-mir-362	hsa-mir-9-1	hsa-mir-22	hsa-mir-31	hsa-mir-21	hsa-mir-9-3	hsa-mir-9-2	hsa-mir-497	hsa-mir-143
Fatty Liver, Non-Alcoholic	6	0.00505	0.0515	hsa-mir-9-2	hsa-mir-34a	hsa-mir-149	hsa-mir-9-3	hsa-mir-9-1	hsa-mir-21
Choriocarcinoma	14	0.00513	0.0513	hsa-mir-34a	hsa-mir-193b	hsa-mir-218-2	hsa-mir-99b	hsa-mir-152	hsa-mir-31	hsa-mir-21	hsa-mir-182	hsa-mir-218-1	hsa-mir-183	hsa-mir-449a	hsa-mir-210	hsa-mir-204	hsa-mir-143
Parkinson's Disease	10	0.00571	0.056	hsa-mir-34a	hsa-mir-9-1	hsa-mir-543	hsa-mir-129-1	hsa-mir-22	hsa-mir-129-2	hsa-mir-21	hsa-mir-9-3	hsa-mir-495	hsa-mir-9-2
Melanoma	22	0.00574	0.0553	hsa-mir-9-1	hsa-mir-193b	hsa-mir-224	hsa-mir-493	hsa-mir-137	hsa-mir-9-2	hsa-mir-210	hsa-mir-4286	hsa-mir-296	hsa-mir-451a	hsa-mir-182	hsa-mir-204	hsa-mir-34a	hsa-mir-218-2	hsa-mir-22	hsa-mir-183	hsa-mir-455	hsa-mir-143	hsa-let-7i	hsa-mir-21	hsa-mir-9-3	hsa-mir-218-1
Pulmonary Hypertension	10	0.00725	0.0674	hsa-mir-34a	hsa-mir-96	hsa-mir-193a	hsa-mir-193b	hsa-mir-138-2	hsa-mir-21	hsa-mir-210	hsa-mir-204	hsa-mir-138-1	hsa-mir-143
Hyperactivity Disorder	3	0.0077	0.0703	hsa-mir-96	hsa-mir-182	hsa-mir-183
Knee Osteoarthritis	3	0.0077	0.0703	hsa-mir-9-1	hsa-mir-9-3	hsa-mir-9-2
Spinal Muscular Atrophy	3	0.0077	0.0703	hsa-mir-9-2	hsa-mir-9-1	hsa-mir-9-3
Childhood Solid Tumor [unspecific]	5	0.00801	0.0674	hsa-mir-218-1	hsa-mir-9-2	hsa-mir-218-2	hsa-mir-9-1	hsa-mir-9-3
Peritoneal Dialysis Failure	9	0.00951	0.0775	hsa-mir-34a	hsa-mir-193a	hsa-mir-193b	hsa-mir-129-1	hsa-mir-152	hsa-mir-31	hsa-mir-129-2	hsa-mir-21	hsa-mir-497
Leukemia	13	0.00996	0.08	hsa-mir-139	hsa-mir-34a	hsa-mir-9-1	hsa-mir-193b	hsa-mir-660	hsa-mir-365b	hsa-mir-138-2	hsa-mir-21	hsa-mir-183	hsa-mir-9-3	hsa-mir-9-2	hsa-mir-138-1	hsa-mir-143
Colitis	5	0.0123	0.0935	hsa-mir-139	hsa-mir-138-1	hsa-mir-138-2	hsa-mir-21	hsa-mir-31
Retinal Degeneration	4	0.0123	0.0959	hsa-mir-183	hsa-mir-204	hsa-mir-96	hsa-mir-182
Malignant Neoplasms [unspecific]	11	0.0126	0.0937	hsa-mir-34a	hsa-mir-362	hsa-mir-149	hsa-mir-218-2	hsa-mir-22	hsa-mir-299	hsa-mir-99b	hsa-mir-451a	hsa-mir-21	hsa-mir-218-1	hsa-mir-143
Asthma	10	0.0138	0.1018	hsa-mir-708	hsa-mir-9-1	hsa-mir-224	hsa-mir-149	hsa-mir-22	hsa-mir-152	hsa-mir-21	hsa-mir-9-3	hsa-mir-9-2	hsa-mir-143
Adenocarcinoma, Pancreatic Ductal	13	0.0139	0.1012	hsa-mir-34a	hsa-mir-96	hsa-mir-337	hsa-mir-224	hsa-mir-218-2	hsa-mir-31	hsa-mir-138-2	hsa-mir-21	hsa-mir-183	hsa-mir-218-1	hsa-mir-210	hsa-mir-138-1	hsa-mir-143
Gastrointestinal Neoplasms	16	0.014	0.1001	hsa-mir-139	hsa-mir-34a	hsa-mir-9-1	hsa-mir-218-2	hsa-mir-129-1	hsa-mir-152	hsa-mir-31	hsa-mir-129-2	hsa-mir-451a	hsa-mir-9-3	hsa-mir-21	hsa-mir-218-1	hsa-mir-137	hsa-mir-9-2	hsa-mir-210	hsa-mir-497
Preeclampsia	14	0.0142	0.1001	hsa-mir-34a	hsa-let-7i	hsa-mir-224	hsa-mir-149	hsa-mir-22	hsa-mir-152	hsa-mir-885	hsa-mir-182	hsa-mir-21	hsa-mir-296	hsa-mir-495	hsa-mir-210	hsa-mir-204	hsa-mir-411
Cerebral Aneurysm	6	0.0151	0.1052	hsa-mir-9-2	hsa-mir-455	hsa-mir-370	hsa-mir-9-3	hsa-mir-9-1	hsa-mir-143
Chronic Obstructive Pulmonary Disease	8	0.0158	0.1071	hsa-mir-34a	hsa-mir-9-1	hsa-mir-149	hsa-mir-218-2	hsa-mir-21	hsa-mir-9-3	hsa-mir-218-1	hsa-mir-9-2
Spinal Cord Ischemia-Reperfusion Injury	2	0.0167	0.1123	hsa-mir-204	hsa-mir-497
Epithelioid Sarcoma	2	0.0167	0.1123	hsa-mir-193a	hsa-mir-381
Cardiac Myxoma	2	0.0167	0.1123	hsa-mir-218-1	hsa-mir-218-2
Periodontitis	2	0.0167	0.1123	hsa-mir-21	hsa-mir-495
Bronchiolitis Obliterans Syndrome	2	0.0167	0.1123	hsa-mir-34a	hsa-mir-21
Chronic Pancreatitis	2	0.0167	0.1123	hsa-mir-34a	hsa-mir-21
Keratitis	3	0.0174	0.0994	hsa-mir-183	hsa-mir-96	hsa-mir-182
Soft Tissue Sarcoma	3	0.0174	0.0994	hsa-mir-34a	hsa-mir-182	hsa-mir-381
Alcoholic Cardiomyopathy	3	0.0174	0.0994	hsa-mir-485	hsa-mir-138-1	hsa-mir-138-2
Costello Syndrome	3	0.0174	0.0994	hsa-mir-138-1	hsa-mir-99b	hsa-mir-138-2
Cardiomyopathy, Hypertrophic	11	0.018	0.0975	hsa-mir-34a	hsa-mir-708	hsa-mir-9-1	hsa-mir-96	hsa-mir-451a	hsa-mir-21	hsa-mir-9-3	hsa-mir-9-2	hsa-mir-204	hsa-mir-497	hsa-mir-143
Rhabdomyosarcoma	5	0.0181	0.0967	hsa-mir-9-2	hsa-mir-411	hsa-mir-9-1	hsa-mir-22	hsa-mir-9-3
Squamous Cell Carcinoma, Esophageal	21	0.0182	0.0954	hsa-mir-9-1	hsa-mir-193b	hsa-mir-224	hsa-mir-129-1	hsa-mir-99b	hsa-mir-9-2	hsa-mir-127	hsa-mir-129-2	hsa-mir-139	hsa-mir-34a	hsa-mir-218-2	hsa-mir-183	hsa-mir-143	hsa-mir-337	hsa-mir-193a	hsa-mir-152	hsa-mir-31	hsa-mir-574	hsa-mir-21	hsa-mir-9-3	hsa-mir-218-1
Carcinoma, Breast, Triple Negative	12	0.0187	0.0974	hsa-mir-34a	hsa-mir-9-1	hsa-mir-218-2	hsa-mir-31	hsa-mir-182	hsa-mir-21	hsa-mir-493	hsa-mir-218-1	hsa-mir-9-3	hsa-mir-9-2	hsa-mir-210	hsa-mir-143
Osteoarthritis	10	0.0202	0.1022	hsa-mir-139	hsa-mir-34a	hsa-mir-9-1	hsa-mir-127	hsa-mir-365b	hsa-mir-370	hsa-mir-21	hsa-mir-9-3	hsa-mir-9-2	hsa-mir-204
Epstein-Barr Virus Infection	6	0.0203	0.1016	hsa-mir-183	hsa-mir-9-2	hsa-mir-9-3	hsa-mir-9-1	hsa-mir-96	hsa-mir-182
Neuropsychiatric Disorders [unspecific]	6	0.0203	0.1016	hsa-mir-543	hsa-mir-129-1	hsa-mir-129-2	hsa-mir-365b	hsa-mir-137	hsa-mir-296
Adenocarcinoma, Gastric	9	0.0224	0.1082	hsa-mir-34a	hsa-mir-96	hsa-mir-193a	hsa-mir-127	hsa-mir-299	hsa-mir-21	hsa-mir-381	hsa-mir-455	hsa-mir-143
Essential Hypertension	5	0.0253	0.1186	hsa-mir-9-2	hsa-mir-9-3	hsa-mir-362	hsa-mir-9-1	hsa-mir-21
HIV-Associated Lipodystrophy	7	0.0261	0.1213	hsa-mir-362	hsa-mir-149	hsa-mir-218-2	hsa-mir-487b	hsa-mir-365b	hsa-mir-218-1	hsa-mir-628
Carcinoma, Thyroid, Medullary	4	0.0301	0.1386	hsa-mir-129-2	hsa-mir-129-1	hsa-mir-21	hsa-mir-182
Graves' Disease	4	0.0301	0.1386	hsa-mir-183	hsa-mir-224	hsa-mir-660	hsa-mir-22
Neuroinflammation	4	0.0301	0.1386	hsa-mir-139	hsa-mir-9-2	hsa-mir-9-1	hsa-mir-9-3
Early-Stage Non-Small-Cell Lung Carcinoma	3	0.0316	0.1421	hsa-mir-183	hsa-mir-210	hsa-mir-182
Learned Helplessness	3	0.0316	0.1421	hsa-mir-183	hsa-mir-96	hsa-mir-182
Biliary Atresia	3	0.0316	0.1421	hsa-mir-129-2	hsa-mir-129-1	hsa-mir-21
Fibromyalgia	3	0.0316	0.1421	hsa-mir-451a	hsa-mir-21	hsa-mir-143
Kallmann Syndrome	3	0.0316	0.1421	hsa-mir-9-2	hsa-mir-9-1	hsa-mir-9-3
Multiple Myeloma	12	0.034	0.1466	hsa-mir-34a	hsa-mir-9-1	hsa-mir-96	hsa-mir-660	hsa-mir-149	hsa-mir-152	hsa-mir-451a	hsa-mir-182	hsa-mir-21	hsa-mir-9-3	hsa-mir-137	hsa-mir-9-2
Carcinoma, Thyroid, Papillary	11	0.0341	0.1448	hsa-mir-34a	hsa-mir-9-1	hsa-mir-96	hsa-mir-31	hsa-mir-451a	hsa-mir-21	hsa-mir-182	hsa-mir-9-3	hsa-mir-183	hsa-mir-9-2	hsa-mir-204
Oral Leukoplakia	4	0.0427	0.1781	hsa-mir-129-2	hsa-mir-129-1	hsa-mir-21	hsa-mir-31
Squamous Cell Carcinoma, Laryngeal or Hypopharyngeal	6	0.0431	0.1784	hsa-mir-139	hsa-mir-34a	hsa-mir-149	hsa-mir-451a	hsa-mir-370	hsa-mir-21
Squamous Cell Carcinoma, Skin or Unspecific	5	0.0447	0.1837	hsa-mir-193b	hsa-mir-204	hsa-mir-365b	hsa-mir-21	hsa-mir-31
Mesial Temporal Lobe Epilepsy	5	0.0447	0.1837	hsa-mir-218-1	hsa-mir-204	hsa-mir-218-2	hsa-mir-134	hsa-mir-143
Squamous Cell Carcinoma, Head and Neck	9	0.045	0.1819	hsa-mir-34a	hsa-mir-193b	hsa-mir-134	hsa-mir-138-2	hsa-mir-21	hsa-mir-182	hsa-mir-210	hsa-mir-376c	hsa-mir-138-1
Bipolar Disorder	3	0.0503	0.1917	hsa-mir-449a	hsa-mir-34a	hsa-mir-708
Waldenstrom Macroglobulinemia	3	0.0503	0.1917	hsa-mir-9-2	hsa-mir-9-1	hsa-mir-9-3
Carcinoma, Laryngeal	10	0.0524	0.1929	hsa-mir-34a	hsa-mir-9-1	hsa-mir-193b	hsa-mir-152	hsa-mir-31	hsa-mir-9-3	hsa-mir-9-2	hsa-mir-210	hsa-mir-487a	hsa-mir-296
Adenocarcinoma, Colon	5	0.0571	0.2086	hsa-mir-96	hsa-mir-224	hsa-mir-99b	hsa-mir-21	hsa-mir-182
Cardiomyopathy	5	0.0571	0.2086	hsa-mir-9-1	hsa-mir-451a	hsa-mir-21	hsa-mir-9-3	hsa-mir-9-2
Male Infertility	4	0.0578	0.2057	hsa-mir-885	hsa-mir-449a	hsa-mir-210	hsa-mir-152
Mycobacterium Tuberculosis Infection	4	0.0578	0.2057	hsa-mir-296	hsa-mir-485	hsa-mir-21	hsa-mir-193a
Medulloblastoma	7	0.0579	0.2019	hsa-mir-34a	hsa-mir-9-1	hsa-mir-22	hsa-mir-31	hsa-mir-9-3	hsa-mir-495	hsa-mir-9-2
Sepsis	7	0.0579	0.2019	hsa-mir-34a	hsa-mir-31	hsa-mir-574	hsa-mir-182	hsa-mir-21	hsa-mir-210	hsa-mir-143
Breast Neoplasms	21	0.0585	0.2001	hsa-mir-9-1	hsa-mir-96	hsa-mir-193b	hsa-mir-493	hsa-mir-9-2	hsa-mir-210	hsa-mir-497	hsa-mir-296	hsa-mir-127	hsa-mir-129-2	hsa-mir-451a	hsa-mir-182	hsa-mir-204	hsa-mir-34a	hsa-mir-218-2	hsa-mir-183	hsa-mir-143	hsa-mir-149	hsa-mir-31	hsa-mir-21	hsa-mir-218-1
Carcinoma, Renal Cell, Clear-Cell	11	0.0587	0.1993	hsa-mir-34a	hsa-let-7i	hsa-mir-9-1	hsa-mir-22	hsa-mir-299	hsa-mir-21	hsa-mir-9-3	hsa-mir-210	hsa-mir-204	hsa-mir-487a	hsa-mir-9-2
Lung Neoplasms	18	0.0611	0.2064	hsa-mir-9-1	hsa-mir-224	hsa-mir-9-2	hsa-mir-210	hsa-mir-134	hsa-mir-129-2	hsa-mir-182	hsa-mir-34a	hsa-mir-218-2	hsa-mir-381	hsa-mir-183	hsa-mir-143	hsa-let-7i	hsa-mir-193a	hsa-mir-31	hsa-mir-21	hsa-mir-218-1	hsa-mir-495
Atherosclerosis	15	0.0611	0.2051	hsa-mir-9-1	hsa-mir-9-2	hsa-mir-210	hsa-mir-497	hsa-mir-296	hsa-mir-134	hsa-mir-127	hsa-mir-182	hsa-mir-34a	hsa-mir-22	hsa-mir-365b	hsa-mir-143	hsa-mir-21	hsa-mir-9-3	hsa-mir-495
Psoriasis	7	0.0685	0.2285	hsa-mir-193b	hsa-mir-31	hsa-mir-138-2	hsa-mir-21	hsa-mir-210	hsa-mir-138-1	hsa-mir-143
Squamous Cell Carcinoma, Lung	5	0.0712	0.2358	hsa-mir-218-2	hsa-mir-21	hsa-mir-182	hsa-mir-218-1	hsa-mir-183
Necrotizing Enterocolitis	3	0.073	0.2405	hsa-mir-451a	hsa-mir-21	hsa-mir-31
Human Cytomegalovirus Infection	3	0.073	0.2405	hsa-mir-218-1	hsa-mir-218-2	hsa-mir-21
Cystic Fibrosis	4	0.0755	0.244	hsa-mir-708	hsa-mir-99b	hsa-mir-370	hsa-mir-31
Squamous Cell Carcinoma, Cerevial	4	0.0755	0.244	hsa-mir-138-1	hsa-mir-96	hsa-mir-138-2	hsa-mir-143
Alzheimer's Disease	16	0.0837	0.2673	hsa-mir-9-1	hsa-mir-193b	hsa-mir-409	hsa-mir-885	hsa-mir-137	hsa-mir-9-2	hsa-mir-138-1	hsa-mir-296	hsa-mir-139	hsa-mir-34a	hsa-mir-708	hsa-mir-138-2	hsa-mir-143	hsa-mir-31	hsa-mir-21	hsa-mir-9-3
Ovarian Neoplasms	16	0.0837	0.2673	hsa-mir-9-1	hsa-mir-224	hsa-mir-99b	hsa-mir-9-2	hsa-mir-376c	hsa-mir-296	hsa-mir-127	hsa-mir-34a	hsa-mir-218-2	hsa-mir-22	hsa-mir-183	hsa-let-7i	hsa-mir-31	hsa-mir-21	hsa-mir-9-3	hsa-mir-218-1
Retinal Neovascularization	2	0.0842	0.2657	hsa-mir-451a	hsa-mir-31
Fatty Liver [unspecific]	2	0.0842	0.2657	hsa-mir-182	hsa-mir-183
Pheochromocytoma	2	0.0842	0.2657	hsa-mir-22	hsa-mir-210
Adenocarcinoma, Prostate	2	0.0842	0.2657	hsa-mir-154	hsa-mir-21
Meningioma	2	0.0842	0.2657	hsa-mir-21	hsa-mir-224
Liver Cirrhosis	10	0.0869	0.2589	hsa-mir-34a	hsa-mir-9-1	hsa-mir-193a	hsa-mir-193b	hsa-mir-134	hsa-mir-22	hsa-mir-370	hsa-mir-21	hsa-mir-9-3	hsa-mir-9-2
Leukemia, Myeloid, Chronic	10	0.0869	0.2589	hsa-mir-34a	hsa-let-7i	hsa-mir-9-1	hsa-mir-224	hsa-mir-22	hsa-mir-299	hsa-mir-370	hsa-mir-21	hsa-mir-9-3	hsa-mir-9-2
Lymphoma, Hodgkin	5	0.0871	0.2565	hsa-mir-9-1	hsa-mir-96	hsa-mir-21	hsa-mir-9-3	hsa-mir-9-2
Myocardial Infarction	9	0.09	0.262	hsa-mir-660	hsa-mir-149	hsa-mir-218-2	hsa-mir-22	hsa-mir-31	hsa-mir-451a	hsa-mir-21	hsa-mir-218-1	hsa-mir-210
Idiopathic Pulmonary Fibrosis	4	0.0956	0.2769	hsa-mir-210	hsa-mir-34a	hsa-mir-96	hsa-mir-21
Neuroblastoma	10	0.0974	0.2805	hsa-mir-34a	hsa-mir-362	hsa-mir-337	hsa-mir-21	hsa-mir-137	hsa-mir-204	hsa-mir-628	hsa-mir-329-2	hsa-mir-329-1	hsa-mir-143
Machado-Joseph Disease	3	0.0996	0.2853	hsa-mir-9-2	hsa-mir-9-1	hsa-mir-9-3
Salivary Gland Neoplasms	3	0.0996	0.2853	hsa-mir-99b	hsa-mir-21	hsa-mir-299
Carcinoma, Gallbladder	6	0.1076	0.3049	hsa-mir-34a	hsa-mir-138-2	hsa-mir-21	hsa-mir-182	hsa-mir-138-1	hsa-mir-143
Coronary Heart Diseases	9	0.1137	0.3187	hsa-mir-34a	hsa-mir-224	hsa-mir-149	hsa-mir-22	hsa-mir-31	hsa-mir-574	hsa-mir-154	hsa-mir-451a	hsa-mir-21
Aortic Stenosis	5	0.124	0.344	hsa-mir-22	hsa-mir-31	hsa-mir-451a	hsa-mir-210	hsa-mir-204
Diabetes Mellitus, Gestational	5	0.124	0.344	hsa-mir-362	hsa-mir-9-1	hsa-mir-9-3	hsa-mir-137	hsa-mir-9-2
Carcinoma, Oral	6	0.1245	0.3401	hsa-mir-139	hsa-mir-34a	hsa-mir-31	hsa-mir-138-2	hsa-mir-21	hsa-mir-138-1
Behcet's Disease	2	0.1287	0.3463	hsa-mir-139	hsa-mir-182
Panic Disorder	2	0.1287	0.3463	hsa-mir-138-2	hsa-mir-22
Carcinoma, Endometrioid Endometrial	2	0.1287	0.3463	hsa-mir-22	hsa-mir-143
Tumor Metastasis, to Bone	2	0.1287	0.3463	hsa-mir-34a	hsa-mir-96
Central Nervous System Embryonal Tumor	2	0.1287	0.3463	hsa-mir-34a	hsa-mir-21
Carcinoma, Gastric, Signet Ring Cell	1	0.1302	0.3366	hsa-mir-935
Early-Stage Lung Carcinoma	1	0.1302	0.3366	hsa-mir-210
Carcinoma, Embryonal	1	0.1302	0.3366	hsa-mir-134
Cardiovascular Diseases [unspecific]	10	0.133	0.3078	hsa-mir-34a	hsa-mir-149	hsa-mir-487b	hsa-mir-22	hsa-mir-451a	hsa-mir-138-2	hsa-mir-21	hsa-mir-210	hsa-mir-138-1	hsa-mir-143
Carcinoma, Endometrial	9	0.1406	0.3239	hsa-mir-34a	hsa-mir-543	hsa-mir-218-2	hsa-mir-134	hsa-mir-31	hsa-mir-182	hsa-mir-218-1	hsa-mir-449a	hsa-mir-204
Schizophrenia	9	0.1406	0.3239	hsa-mir-34a	hsa-mir-9-1	hsa-mir-193a	hsa-mir-365b	hsa-mir-9-3	hsa-mir-137	hsa-mir-183	hsa-mir-449a	hsa-mir-9-2
Cutaneous Melanoma	4	0.1424	0.3252	hsa-mir-149	hsa-mir-193a	hsa-mir-21	hsa-mir-182
Carcinoma, Hepatocellular, HBV-Related	4	0.1424	0.3252	hsa-mir-183	hsa-mir-138-1	hsa-mir-96	hsa-mir-138-2
Chondrosarcoma	4	0.1424	0.3252	hsa-mir-129-2	hsa-mir-138-1	hsa-mir-129-1	hsa-mir-138-2
Pituitary Neoplasms	4	0.1424	0.3252	hsa-mir-329-2	hsa-let-7i	hsa-mir-329-1	hsa-mir-381
Astrocytoma	4	0.1424	0.3252	hsa-mir-137	hsa-mir-210	hsa-mir-22	hsa-mir-21
Cardiomyopathy, Ischemic	4	0.1424	0.3252	hsa-mir-139	hsa-mir-154	hsa-mir-34a	hsa-mir-21
Lymphoma, Large B-Cell, Diffuse	6	0.1426	0.3176	hsa-mir-34a	hsa-mir-224	hsa-mir-138-2	hsa-mir-21	hsa-mir-455	hsa-mir-138-1
Glaucoma	5	0.1448	0.321	hsa-mir-149	hsa-mir-22	hsa-mir-451a	hsa-mir-21	hsa-mir-182
Squamous Cell Carcinoma, Tongue	5	0.1448	0.321	hsa-mir-34a	hsa-mir-96	hsa-mir-21	hsa-mir-137	hsa-mir-183
Hepatoblastoma	5	0.1448	0.321	hsa-mir-34a	hsa-mir-96	hsa-mir-224	hsa-mir-21	hsa-mir-210
Carcinoma, Nasopharyngeal	15	0.1459	0.3183	hsa-mir-9-1	hsa-mir-449a	hsa-mir-9-2	hsa-mir-138-1	hsa-mir-134	hsa-mir-451a	hsa-mir-204	hsa-mir-34a	hsa-mir-138-2	hsa-mir-183	hsa-mir-143	hsa-mir-152	hsa-mir-31	hsa-mir-21	hsa-mir-9-3
Leukemia, Myeloid, Acute	17	0.1462	0.3175	hsa-mir-9-1	hsa-mir-96	hsa-mir-224	hsa-mir-409	hsa-mir-9-2	hsa-mir-210	hsa-mir-127	hsa-mir-204	hsa-mir-34a	hsa-mir-22	hsa-mir-370	hsa-mir-193a	hsa-mir-149	hsa-mir-299	hsa-mir-154	hsa-mir-21	hsa-mir-9-3
Heart Failure	16	0.1463	0.3164	hsa-mir-129-1	hsa-mir-210	hsa-mir-497	hsa-mir-129-2	hsa-mir-451a	hsa-mir-182	hsa-mir-204	hsa-mir-139	hsa-mir-34a	hsa-mir-500a	hsa-mir-218-2	hsa-mir-22	hsa-mir-365b	hsa-mir-299	hsa-mir-21	hsa-mir-218-1
Mesothelioma	3	0.1619	0.3488	hsa-mir-31	hsa-mir-21	hsa-mir-143
Vascular Injuries	3	0.1619	0.3488	hsa-mir-137	hsa-mir-22	hsa-mir-21
Ectopic Pregnancy	3	0.1619	0.3488	hsa-mir-451a	hsa-mir-4286	hsa-mir-337
Ischemic Diseases [unspecific]	3	0.1619	0.3488	hsa-mir-495	hsa-mir-210	hsa-mir-487b
Carcinoma, Pancreatic	20	0.163	0.3441	hsa-mir-96	hsa-mir-193b	hsa-mir-885	hsa-mir-210	hsa-mir-138-1	hsa-mir-497	hsa-mir-127	hsa-mir-182	hsa-mir-204	hsa-mir-139	hsa-mir-34a	hsa-mir-218-2	hsa-mir-22	hsa-mir-365b	hsa-mir-138-2	hsa-mir-183	hsa-mir-143	hsa-mir-152	hsa-mir-21	hsa-mir-218-1
Rheumatoid Arthritis	8	0.1643	0.3455	hsa-mir-34a	hsa-mir-9-1	hsa-mir-149	hsa-mir-22	hsa-mir-451a	hsa-mir-21	hsa-mir-9-3	hsa-mir-9-2
Tuberculosis, Pulmonary	5	0.167	0.3498	hsa-mir-149	hsa-mir-31	hsa-mir-21	hsa-mir-204	hsa-mir-376c
Lymphoma, B-Cell	5	0.167	0.3498	hsa-mir-34a	hsa-mir-224	hsa-mir-22	hsa-mir-204	hsa-mir-376c
Acute Cerebral Infarction	2	0.1773	0.3685	hsa-mir-210	hsa-mir-21
Inflammatory Bowel Diseases	6	0.1824	0.3718	hsa-mir-193a	hsa-mir-129-1	hsa-mir-99b	hsa-mir-31	hsa-mir-129-2	hsa-mir-21
Lung Fibrosis	4	0.1964	0.3989	hsa-mir-34a	hsa-mir-149	hsa-mir-154	hsa-mir-21
Heart Diseases [unspecific]	4	0.1964	0.3989	hsa-mir-34a	hsa-mir-193a	hsa-mir-99b	hsa-mir-21
Cervical Neoplasms	4	0.1964	0.3989	hsa-mir-218-1	hsa-mir-34a	hsa-mir-218-2	hsa-mir-143
Chordoma	3	0.1966	0.3946	hsa-mir-34a	hsa-mir-149	hsa-mir-31
Ewing's Sarcoma	3	0.1966	0.3946	hsa-mir-31	hsa-mir-34a	hsa-mir-22
Tuberculosis	3	0.1966	0.3946	hsa-mir-183	hsa-mir-337	hsa-mir-381
Adenocarcinoma, Gastric-Esophageal Junction	3	0.1966	0.3946	hsa-mir-628	hsa-mir-21	hsa-mir-381
Pleural Mesothelioma	6	0.2038	0.403	hsa-mir-193a	hsa-mir-379	hsa-mir-31	hsa-mir-21	hsa-mir-411	hsa-mir-143
Amyotrophic Lateral Sclerosis	2	0.2281	0.4461	hsa-mir-129-2	hsa-mir-9-2
Prediabetes	2	0.2281	0.4461	hsa-mir-193b	hsa-mir-143
Giant Cell Tumor of Bone	2	0.2281	0.4461	hsa-mir-210	hsa-mir-127
Esophageal Neoplasms	2	0.2281	0.4461	hsa-mir-21	hsa-mir-143
Hemophagocytic Lymphohistiocytosis	2	0.2281	0.4461	hsa-mir-21	hsa-mir-143
Acute Ischemic Stroke	3	0.2329	0.4408	hsa-mir-487b	hsa-let-7i	hsa-mir-22
Bronchopulmonary Dysplasia	3	0.2329	0.4408	hsa-mir-34a	hsa-mir-411	hsa-mir-21
Kidney Injury	5	0.2407	0.4524	hsa-mir-127	hsa-mir-21	hsa-mir-182	hsa-mir-210	hsa-mir-204
Diabetic Foot	1	0.2436	0.4563	hsa-mir-31
Uterine Leiomyosarcoma	1	0.2436	0.4563	hsa-mir-31
Emphysema	1	0.2436	0.4563	hsa-mir-22
Leiomyosarcoma	1	0.2436	0.4563	hsa-mir-152
Inner Ear Inflammation	1	0.2436	0.4563	hsa-mir-224
Hypoxic-Ischemic Encephalopathy	1	0.2436	0.4563	hsa-mir-210
Allergic Asthma	1	0.2436	0.4563	hsa-mir-34a
Fever	1	0.2436	0.4563	hsa-mir-143
Androgenetic Alopecia	1	0.2436	0.4563	hsa-mir-485
Fragile X Syndrome	1	0.2436	0.4563	hsa-mir-574
Idiopathic Short Stature	1	0.2436	0.4563	hsa-mir-574
Carcinoma, Oropharyngeal	1	0.2436	0.4563	hsa-mir-21
Fetal Alcohol Syndrome	1	0.2436	0.4563	hsa-mir-21
Growth Disorders	1	0.2436	0.4563	hsa-mir-21
Hamartoma Syndrome	1	0.2436	0.4563	hsa-mir-21
In Vitro Fertilization Failure	1	0.2436	0.4563	hsa-mir-21
Neutropenia	1	0.2436	0.4563	hsa-mir-21
Sciatic Nerve Injury	1	0.2436	0.4563	hsa-mir-21
Thyroid-Associated Ophthalmopathy	1	0.2436	0.4563	hsa-mir-21
Type 2 Diabetes Complications	1	0.2436	0.4563	hsa-mir-21
Diabetes Mellitus	11	0.2557	0.4057	hsa-mir-34a	hsa-mir-708	hsa-mir-9-1	hsa-mir-149	hsa-mir-370	hsa-mir-21	hsa-mir-9-3	hsa-mir-495	hsa-mir-9-2	hsa-mir-204	hsa-mir-143
Allergy	4	0.2558	0.4047	hsa-mir-31	hsa-mir-210	hsa-mir-22	hsa-mir-21
Intrahepatic Cholangiocarcinoma	4	0.2558	0.4047	hsa-mir-96	hsa-mir-193a	hsa-mir-204	hsa-mir-376c
Lymphoma	8	0.2562	0.403	hsa-mir-34a	hsa-mir-224	hsa-mir-127	hsa-mir-22	hsa-mir-31	hsa-mir-21	hsa-mir-497	hsa-mir-143
Acute Kidney Injury	3	0.2703	0.4226	hsa-mir-449a	hsa-mir-21	hsa-mir-182
Early-Stage Breast Carcinoma	3	0.2703	0.4226	hsa-mir-139	hsa-mir-365b	hsa-mir-143
Thyroid Neoplasms	3	0.2703	0.4226	hsa-mir-22	hsa-mir-127	hsa-mir-21
Arteriosclerosis Obliterans	3	0.2703	0.4226	hsa-mir-370	hsa-mir-134	hsa-mir-21
Tumor Metastasis, to Liver	2	0.2798	0.4298	hsa-mir-21	hsa-mir-31
Polycystic Kidney Disease	2	0.2798	0.4298	hsa-mir-193b	hsa-mir-143
Systemic Sclerosis	2	0.2798	0.4298	hsa-mir-34a	hsa-mir-21
Carcinoma, Rectal	7	0.2979	0.4486	hsa-mir-139	hsa-mir-34a	hsa-mir-193a	hsa-mir-31	hsa-mir-21	hsa-mir-183	hsa-mir-143
Retinoblastoma	7	0.2979	0.4486	hsa-let-7i	hsa-mir-218-2	hsa-mir-31	hsa-mir-21	hsa-mir-218-1	hsa-mir-183	hsa-mir-204
Myocardial Fibrosis	3	0.3084	0.4618	hsa-mir-154	hsa-mir-34a	hsa-mir-21
Chronic Kidney Disease	5	0.3218	0.4804	hsa-mir-193b	hsa-mir-21	hsa-mir-210	hsa-mir-204	hsa-mir-143
Alcoholic Hepatitis	2	0.3312	0.4918	hsa-mir-34a	hsa-mir-182
Metabolic Syndrome	2	0.3312	0.4918	hsa-mir-193b	hsa-mir-21
Atopic Dermatitis	2	0.3312	0.4918	hsa-mir-22	hsa-mir-21
Myeloproliferative Neoplasms	2	0.3312	0.4918	hsa-mir-34a	hsa-mir-143
Barrett's Esophagus	2	0.3312	0.4918	hsa-mir-21	hsa-mir-143
Carcinoma, Basal Cell	2	0.3312	0.4918	hsa-mir-485	hsa-mir-21
Hepatitis B Virus Infection	9	0.3351	0.4893	hsa-mir-149	hsa-mir-218-2	hsa-mir-22	hsa-mir-99b	hsa-mir-31	hsa-mir-370	hsa-mir-21	hsa-mir-218-1	hsa-mir-143
Endometrial Stromal Sarcoma	1	0.3425	0.4987	hsa-mir-31
Lymphoma, Follicular	1	0.3425	0.4987	hsa-mir-31
Ossification of Posterior Longitudinal Ligament	1	0.3425	0.4987	hsa-mir-149
Rectal Neoplasms	1	0.3425	0.4987	hsa-mir-137
Fungal Keratitis	1	0.3425	0.4987	hsa-mir-451a
Liposarcoma	1	0.3425	0.4987	hsa-mir-451a
Plasmodium vivax Infection	1	0.3425	0.4987	hsa-mir-451a
Lupus Vulgaris	1	0.3425	0.4987	hsa-mir-210
Malignant Peripheral Nerve Sheath Tumor	1	0.3425	0.4987	hsa-mir-210
Osteoporosis, Postmenopausal	1	0.3425	0.4987	hsa-mir-210
Intracerebral Haemorrhage	1	0.3425	0.4987	hsa-mir-362
Chronic Brucellosis	1	0.3425	0.4987	hsa-mir-139
Carcinoma, Biliary Tract	1	0.3425	0.4987	hsa-mir-21
Chronic Atrial Fibrillation	1	0.3425	0.4987	hsa-mir-21
Granular Corneal Dystrophy	1	0.3425	0.4987	hsa-mir-21
Recurrent Wheezing	1	0.3425	0.4987	hsa-mir-21
Obesity	7	0.3436	0.453	hsa-mir-34a	hsa-mir-127	hsa-mir-138-2	hsa-mir-21	hsa-mir-210	hsa-mir-138-1	hsa-mir-143
Hirschsprung's Disease	3	0.3468	0.456	hsa-mir-34a	hsa-mir-885	hsa-mir-218-1
Neurodegenerative Diseases [unspecific]	3	0.3468	0.456	hsa-mir-139	hsa-mir-337	hsa-mir-34a
Muscle Atrophy	3	0.3468	0.456	hsa-mir-99b	hsa-mir-21	hsa-mir-143
Prostate Neoplasms	10	0.3497	0.4554	hsa-mir-34a	hsa-mir-193b	hsa-mir-127	hsa-mir-22	hsa-mir-99b	hsa-mir-409	hsa-mir-21	hsa-mir-182	hsa-mir-296	hsa-mir-143
Human Papilloma Virus Infection	5	0.3497	0.4564	hsa-mir-34a	hsa-mir-96	hsa-mir-21	hsa-mir-497	hsa-mir-143
Liver Neoplasms	4	0.3503	0.4539	hsa-let-7i	hsa-mir-31	hsa-mir-21	hsa-mir-210
Diabetic Nephropathy	4	0.3503	0.4539	hsa-mir-34a	hsa-mir-218-2	hsa-mir-21	hsa-mir-218-1
Head And Neck Neoplasms	5	0.3777	0.4847	hsa-let-7i	hsa-mir-193b	hsa-mir-21	hsa-mir-204	hsa-mir-455
Mild Cognitive Impairment	2	0.3817	0.4887	hsa-mir-370	hsa-mir-134
Uveal Melanoma	2	0.3817	0.4887	hsa-mir-34a	hsa-mir-21
ACTH-Secreting Pituitary Adenoma	2	0.3817	0.4887	hsa-mir-21	hsa-mir-143
Carcinoma, Urothelial, Upper Tract	4	0.3822	0.4858	hsa-mir-96	hsa-mir-22	hsa-mir-21	hsa-mir-182
Colon Neoplasms	10	0.3887	0.4904	hsa-mir-34a	hsa-let-7i	hsa-mir-143	hsa-mir-127	hsa-mir-152	hsa-mir-365b	hsa-mir-21	hsa-mir-137	hsa-mir-449a	hsa-mir-210
Vascular Diseases [unspecific]	4	0.4141	0.5213	hsa-mir-22	hsa-mir-21	hsa-mir-210	hsa-mir-143
Muscular Dystrophy	4	0.4141	0.5213	hsa-mir-34a	hsa-let-7i	hsa-mir-21	hsa-mir-381
Allergic Rhinitis	3	0.4226	0.5283	hsa-mir-224	hsa-mir-149	hsa-mir-143
Kawasaki's Syndrome	1	0.4286	0.5332	hsa-mir-31
Carcinoma, Gastrointestinal	1	0.4286	0.5332	hsa-mir-149
Cerebral Cavernous Malformations	1	0.4286	0.5332	hsa-mir-370
Carcinoma, Renal Cell, Chromophobe	1	0.4286	0.5332	hsa-mir-210
Gallstones	1	0.4286	0.5332	hsa-mir-210
Huntington's Disease	1	0.4286	0.5332	hsa-mir-574
Arrhythmia	1	0.4286	0.5332	hsa-mir-21
Carcinoma, Salivary Adenoid Cystic	1	0.4286	0.5332	hsa-mir-21
Carcinoma, Supraglottic	1	0.4286	0.5332	hsa-mir-21
Cholesteatoma	1	0.4286	0.5332	hsa-mir-21
Cryptosporidium infection	1	0.4286	0.5332	hsa-mir-21
Carcinoma, Gastroesophageal	1	0.4286	0.5332	hsa-mir-99b
Aortic Aneurysm	2	0.4306	0.5015	hsa-mir-22	hsa-mir-143
Chronic Hepatitis	2	0.4306	0.5015	hsa-mir-224	hsa-mir-143
Non-Traumatic Subarachnoid Hemorrhage	2	0.4306	0.5015	hsa-mir-34a	hsa-mir-193a
Hypertension	4	0.4766	0.5504	hsa-mir-139	hsa-mir-31	hsa-mir-21	hsa-mir-204
Kaposi's Sarcoma	4	0.4766	0.5504	hsa-mir-708	hsa-let-7i	hsa-mir-149	hsa-mir-409
Leukemia, Lymphoblastic, Acute, T-Cell	2	0.4774	0.5488	hsa-mir-193b	hsa-mir-204
Intervertebral Disc Degeneration	2	0.4774	0.5488	hsa-mir-138-1	hsa-mir-138-2
Carcinoma, Periampullary	1	0.5035	0.5739	hsa-mir-31
Early-Stage Colon Carcinoma	1	0.5035	0.5739	hsa-mir-31
Leukemia, Biphenotypic, Acute	1	0.5035	0.5739	hsa-mir-182
Leukemia, Myeloid, Acute, Pediatric	1	0.5035	0.5739	hsa-mir-183
Habitual Abortion	1	0.5035	0.5739	hsa-mir-149
Acute Pancreatitis	1	0.5035	0.5739	hsa-mir-22
Adenocarcinoma, Cervical	1	0.5035	0.5739	hsa-mir-9-1
Kidney Neoplasms	1	0.5035	0.5739	hsa-mir-34a
Cervical Dysplasia	1	0.5035	0.5739	hsa-mir-143
Reflux Esophagitis	1	0.5035	0.5739	hsa-mir-143
Wounds and Injuries [unspecific]	1	0.5035	0.5739	hsa-mir-143
Hyperlipidemia	1	0.5035	0.5739	hsa-mir-485
Carcinoma, Head And Neck, Adenoid Cystic	1	0.5035	0.5739	hsa-mir-574
Carcinoma, Hepatocellular, HCV-Related	1	0.5035	0.5739	hsa-mir-21
Chronic Heart Failure	1	0.5035	0.5739	hsa-mir-21
Digestive System Neoplasms	1	0.5035	0.5739	hsa-mir-21
IgA Nephropathy	1	0.5035	0.5739	hsa-mir-21
Hematologic Neoplasms	4	0.507	0.5473	hsa-mir-149	hsa-mir-152	hsa-mir-21	hsa-mir-497
Endometriosis	5	0.5157	0.5544	hsa-mir-99b	hsa-mir-451a	hsa-mir-365b	hsa-mir-183	hsa-mir-143
Acute Myocardial Infarction	5	0.5157	0.5544	hsa-mir-34a	hsa-mir-134	hsa-mir-21	hsa-mir-204	hsa-mir-497
Prolactinoma	2	0.5218	0.5587	hsa-mir-451a	hsa-mir-22
Congenital Heart Diseases	2	0.5218	0.5587	hsa-mir-96	hsa-mir-143
Chronic Inflammation	2	0.5218	0.5587	hsa-mir-99b	hsa-mir-143
Diabetic Retinopathy	3	0.5303	0.5644	hsa-mir-34a	hsa-mir-21	hsa-mir-152
Stroke, Ischemic	4	0.5367	0.5689	hsa-mir-34a	hsa-mir-149	hsa-mir-495	hsa-mir-210
Liver Diseases [unspecific]	4	0.5367	0.5689	hsa-mir-139	hsa-mir-34a	hsa-mir-152	hsa-mir-21
Hepatitis C Virus Infection	10	0.5448	0.5752	hsa-mir-96	hsa-mir-224	hsa-mir-885	hsa-mir-449a	hsa-mir-134	hsa-mir-182	hsa-mir-34a	hsa-mir-22	hsa-mir-152	hsa-mir-21
Myasthenia Gravis	2	0.5637	0.594	hsa-mir-885	hsa-mir-21
Cholangiocarcinoma	4	0.5654	0.5911	hsa-mir-34a	hsa-mir-96	hsa-mir-224	hsa-mir-21
Nasopharyngeal Neoplasms	1	0.5688	0.5934	hsa-mir-204
Nephrotic Syndrome	1	0.5688	0.5934	hsa-mir-210
Carcinoma, Skin	1	0.5688	0.5934	hsa-mir-21
Non-Traumatic Osteonecrosis	1	0.5688	0.5934	hsa-let-7i
Pancreatic Intraductal Papillary Mucinous Neoplasms	1	0.5688	0.5934	hsa-mir-99b
Diabetes Mellitus, Type 2	15	0.582	0.5932	hsa-mir-9-1	hsa-mir-96	hsa-mir-409	hsa-mir-9-2	hsa-mir-376c	hsa-mir-138-1	hsa-mir-451a	hsa-mir-182	hsa-mir-34a	hsa-mir-22	hsa-mir-138-2	hsa-mir-455	hsa-mir-143	hsa-mir-21	hsa-mir-9-3
Crohn Disease	4	0.5933	0.6035	hsa-mir-149	hsa-mir-31	hsa-mir-21	hsa-mir-495
Liver Injury	2	0.603	0.6111	hsa-mir-21	hsa-mir-182
Polycythemia Vera	2	0.603	0.6111	hsa-mir-451a	hsa-mir-21
Pancreatic Neoplasms	7	0.6155	0.6202	hsa-mir-34a	hsa-let-7i	hsa-mir-96	hsa-mir-224	hsa-mir-21	hsa-mir-210	hsa-mir-143
Chronic Hepatitis C	4	0.62	0.6236	hsa-mir-224	hsa-mir-193b	hsa-mir-149	hsa-mir-296
Down Syndrome	1	0.6256	0.6279	hsa-mir-96
Helicobacter Pylori Infection	1	0.6256	0.6279	hsa-mir-370
Lung Injury [unspecific]	1	0.6256	0.6279	hsa-mir-154
Vasculitis	1	0.6256	0.6279	hsa-mir-34a
Cardiac Myocyte Injury	1	0.6256	0.6279	hsa-mir-21
Kidney Diseases [unspecific]	1	0.6256	0.6279	hsa-mir-21
Oral Lichen Planus	1	0.6256	0.6279	hsa-mir-628
Systemic Lupus Erythematosus	6	0.6374	0.6256	hsa-mir-34a	hsa-mir-362	hsa-mir-224	hsa-mir-152	hsa-mir-31	hsa-mir-21
Colon Adenoma	2	0.6396	0.6266	hsa-mir-21	hsa-mir-182
Graft-Versus-Host Disease	2	0.6396	0.6266	hsa-mir-411	hsa-mir-21
Vascular Hypertrophy	2	0.6396	0.6266	hsa-let-7i	hsa-mir-21
Autism Spectrum Disorder	3	0.6552	0.6372	hsa-mir-129-1	hsa-mir-129-2	hsa-mir-21
Epilepsy	3	0.6552	0.6372	hsa-mir-139	hsa-mir-34a	hsa-mir-21
Autoimmune Diseases [unspecific]	4	0.6703	0.6495	hsa-mir-34a	hsa-mir-149	hsa-mir-31	hsa-mir-21
Leukemia-Lymphoma, Precursor B-Cell Lymphoblastic	1	0.675	0.6469	hsa-mir-451a
Carotid Atherosclerosis	1	0.675	0.6469	hsa-mir-127
Interstitial Cystitis	1	0.675	0.6469	hsa-mir-500a
Renal Fibrosis	1	0.675	0.6469	hsa-mir-21
Wound Inflammation	1	0.675	0.6469	hsa-mir-21
Aortic Aneurysm, Abdominal	2	0.7049	0.6613	hsa-mir-362	hsa-mir-21
Celiac Disease	1	0.7179	0.6699	hsa-mir-31
Carcinoma, Thyroid, Follicular	1	0.7179	0.6699	hsa-mir-183
Early-Stage Gastric Carcinoma	1	0.7179	0.6699	hsa-mir-9-1
Adrenal Cortex Neoplasms	1	0.7179	0.6699	hsa-mir-210
Hemoglobin Diseases	1	0.7179	0.6699	hsa-mir-210
Ankylosing Spondylitis	1	0.7179	0.6699	hsa-mir-21
Carcinoma, Adrenocortical	3	0.7325	0.6763	hsa-mir-139	hsa-mir-34a	hsa-mir-210
Chronic Hepatitis B	3	0.7325	0.6763	hsa-mir-574	hsa-mir-885	hsa-mir-210
Depression Disorder	2	0.7338	0.6752	hsa-mir-451a	hsa-mir-296
Aplastic Anemia	1	0.7553	0.6938	hsa-mir-204
Carcinoma, Head And Neck	1	0.7553	0.6938	hsa-mir-149
Lymphoma, Large-Cell, Anaplastic	1	0.7553	0.6938	hsa-mir-708
Muscular Dystrophy, Facioscapulohumeral	1	0.7553	0.6938	hsa-mir-34a
Lupus Nephritis	1	0.7553	0.6938	hsa-mir-127
Coronary Atherosclerosis	1	0.7553	0.6938	hsa-mir-21
Synovial Sarcoma	1	0.7553	0.6938	hsa-mir-99b
Colitis, Ulcerative	2	0.7603	0.6865	hsa-mir-31	hsa-mir-21
Leukemia, Lymphoblastic	2	0.7603	0.6865	hsa-mir-34a	hsa-mir-22
Adenovirus Infection	3	0.7761	0.6984	hsa-mir-34a	hsa-mir-193b	hsa-mir-210
Carcinoma, Thyroid	3	0.7761	0.6984	hsa-mir-149	hsa-mir-21	hsa-mir-204
Carcinoma, Lung, Small-Cell	2	0.7845	0.7035	hsa-mir-137	hsa-mir-495
Influenza	2	0.7845	0.7035	hsa-mir-34a	hsa-mir-376c
Ischemia-Reperfusion Injury	2	0.7845	0.7035	hsa-mir-134	hsa-mir-21
Leukemia, Lymphoblastic, Acute, B-Cell	1	0.7878	0.7017	hsa-mir-451a
Cerebral Ischemia	1	0.7878	0.7017	hsa-mir-224
Leukemia, Lymphoblastic, Acute, Childhood	1	0.7878	0.7017	hsa-mir-210
Kidney Transplant Rejection	1	0.7878	0.7017	hsa-mir-21
Leukemia, Lymphocytic, Chronic, B-Cell	3	0.8139	0.7118	hsa-mir-34a	hsa-mir-22	hsa-mir-21
Focal Segmental Glomerulosclerosis	1	0.816	0.7125	hsa-mir-193a
Macular Degeneration	1	0.816	0.7125	hsa-mir-34a
Lymphoma, Burkitt's	1	0.816	0.7125	hsa-mir-143
Keloid	1	0.816	0.7125	hsa-mir-21
Lofgren's Syndrome	1	0.816	0.7125	hsa-mir-21
Myocardial Ischemic-Reperfusion Injury	1	0.816	0.7125	hsa-mir-21
Spinal Cord Injuries	1	0.816	0.7125	hsa-mir-21
Leukemia, Lymphoblastic, Acute	2	0.8266	0.7112	hsa-mir-708	hsa-mir-149
Myelodysplastic Syndromes	2	0.8266	0.7112	hsa-mir-34a	hsa-mir-21
Lymphoma, Primary Effusion	1	0.8405	0.7208	hsa-let-7i
Stroke	3	0.8463	0.7234	hsa-mir-362	hsa-mir-22	hsa-mir-21
Bladder Outlet Obstruction	1	0.8618	0.7355	hsa-mir-204
Myeloma	1	0.8618	0.7355	hsa-mir-149
Leukemia, Promyelocytic, Acute	1	0.8618	0.7355	hsa-mir-34a
Human Immunodeficiency Virus Infection	4	0.8773	0.7428	hsa-mir-34a	hsa-mir-21	hsa-mir-183	hsa-mir-210
Maternal Obesity During Childbirth	1	0.8803	0.7441	hsa-mir-99b
Respiratory Syncytial Virus Pneumonia	1	0.8963	0.754	hsa-mir-31
Polycystic Ovarian Syndrome	2	0.9018	0.7562	hsa-mir-193b	hsa-mir-21
Carcinoma, Ovarian, Serous	1	0.9102	0.7621	hsa-mir-21
Atrial Fibrillation	4	0.9156	0.7642	hsa-mir-574	hsa-mir-451a	hsa-mir-21	hsa-mir-183
Leukemia, Myeloid	1	0.9223	0.7686	hsa-mir-139
Acute Coronary Syndrome	1	0.9328	0.7761	hsa-mir-21
Multiple Sclerosis	2	0.967	0.8008	hsa-mir-96	hsa-mir-411
Lymphoma, T-Cell	1	0.9675	0.7988	hsa-mir-21
[truncated: 2 more columns]

## Sheet: Cluster
Term	Count	P-value	FDR	miRNA
hsa-mir-379 cluster	15	6.98e-07	0.000123	hsa-mir-379	hsa-mir-411	hsa-mir-299	hsa-mir-329-1	hsa-mir-329-2	hsa-mir-543	hsa-mir-495	hsa-mir-376c	hsa-mir-381	hsa-mir-487b	hsa-mir-487a	hsa-mir-134	hsa-mir-485	hsa-mir-154	hsa-mir-409
hsa-mir-183 cluster	3	0.00212	0.0352	hsa-mir-183	hsa-mir-96	hsa-mir-182
hsa-mir-532 cluster	4	0.00682	0.0645	hsa-mir-500a	hsa-mir-362	hsa-mir-501	hsa-mir-660
hsa-mir-4724 cluster	2	0.0167	0.1123	hsa-mir-193a	hsa-mir-365b
hsa-mir-2392 cluster	4	0.02	0.1028	hsa-mir-493	hsa-mir-337	hsa-mir-127	hsa-mir-370
hsa-mir-670 cluster	1	0.1302	0.3366	hsa-mir-129-2
hsa-mir-193b cluster	1	0.1302	0.3366	hsa-mir-193b
hsa-mir-138-2 cluster	1	0.1302	0.3366	hsa-mir-138-2
hsa-mir-5579 cluster	1	0.1302	0.3366	hsa-mir-708
hsa-mir-137 cluster	1	0.1302	0.3366	hsa-mir-137
hsa-mir-4732 cluster	1	0.1302	0.3366	hsa-mir-451a
hsa-mir-9-3 cluster	1	0.1302	0.3366	hsa-mir-9-3
hsa-mir-452 cluster	1	0.1302	0.3366	hsa-mir-224
hsa-mir-298 cluster	1	0.2436	0.4563	hsa-mir-296
hsa-mir-143 cluster	1	0.2436	0.4563	hsa-mir-143
hsa-mir-497 cluster	1	0.2436	0.4563	hsa-mir-497
hsa-mir-449c cluster	1	0.3425	0.4987	hsa-mir-449a
hsa-mir-99b cluster	1	0.3425	0.4987	hsa-mir-99b

## Sheet: Cell Specificity
Term	Count	P-value	FDR	miRNA
Pancreatic_stromal_cells	7	0.00129	0.0263	hsa-mir-193a	hsa-mir-218-1	hsa-mir-218-2	hsa-mir-337	hsa-mir-379	hsa-mir-411	hsa-mir-495
Amniotic_Epithelial_Cells	5	0.0181	0.0967	hsa-mir-370	hsa-mir-487a	hsa-mir-493	hsa-mir-501	hsa-mir-660
pituitary_gland	8	0.0245	0.117	hsa-mir-127	hsa-mir-129-1	hsa-mir-134	hsa-mir-485	hsa-mir-487a	hsa-mir-487b	hsa-mir-497	hsa-mir-574
Placental_Epithelial_Cells	5	0.0571	0.2086	hsa-mir-154	hsa-mir-329-1	hsa-mir-329-2	hsa-mir-376c	hsa-mir-493
Anulus_Pulposus_Cell	4	0.0578	0.2057	hsa-mir-134	hsa-mir-370	hsa-mir-381	hsa-mir-574
pineal_gland	7	0.0579	0.2019	hsa-mir-129-2	hsa-mir-129-1	hsa-mir-139	hsa-mir-182	hsa-mir-183	hsa-mir-885	hsa-mir-96
Tracheal_Epithelial_Cells	2	0.0842	0.2657	hsa-mir-138-1	hsa-mir-138-2
Hepatic_Sinusoidal_Endothelial_Cells	2	0.0842	0.2657	hsa-mir-139	hsa-mir-887
amniotic_membrane_cells	6	0.1245	0.3401	hsa-mir-149	hsa-mir-152	hsa-mir-210	hsa-mir-365b	hsa-mir-495	hsa-mir-660
Bronchial_Epithelial_Cell	1	0.1302	0.3366	hsa-mir-31
Fibroblast_Cardiac	1	0.1302	0.3366	hsa-mir-3182
Preadipocyte_visceral	1	0.1302	0.3366	hsa-mir-34a
Preadipocyte_breast	1	0.1302	0.3366	hsa-mir-143
Nucleus_Pulposus_Cell	1	0.1302	0.3366	hsa-mir-485
Embryonic_Stem_cell_(cytosolic)	2	0.1773	0.3685	hsa-mir-381	hsa-mir-409
mesenchymal_stem_cells_(adipose_derived)_adipogenic_induction_day12	2	0.1773	0.3685	hsa-mir-193a	hsa-mir-224
Hair_Follicle_Dermal_Papilla_Cells	1	0.2436	0.4563	hsa-mir-455
Prostate_Stromal_Cells	1	0.2436	0.4563	hsa-mir-152
Smooth_Muscle_Cells_Uterine	1	0.2436	0.4563	hsa-mir-1180
Pericytes	1	0.2436	0.4563	hsa-mir-299
Mesenchymal_Stem_Cells_hepatic	1	0.2436	0.4563	hsa-mir-210
H9_Embryonic_Stem_cells	7	0.2757	0.4247	hsa-mir-1180	hsa-mir-296	hsa-mir-329-1	hsa-mir-329-2	hsa-mir-365b	hsa-mir-3907	hsa-mir-935
Retinal_Pigment_Epithelial_Cells	2	0.2798	0.4298	hsa-mir-204	hsa-mir-218-2
Mesenchymal_Stem_Cells_adipose	1	0.3425	0.4987	hsa-mir-149
Mesenchymal_Stem_Cells_Wharton's_Jelly	1	0.3425	0.4987	hsa-mir-22
Mesenchymal_Stem_Cells_umbilical	1	0.3425	0.4987	hsa-mir-543
Fibroblast_Choroid_Plexus	1	0.3425	0.4987	hsa-mir-299
MCF7_breast_cancer_cell_line_response_to_HRG_04hr	1	0.3425	0.4987	hsa-mir-21
Melanocyte_light	1	0.3425	0.4987	hsa-let-7i
Neural_stem_cells	4	0.3503	0.4539	hsa-mir-708	hsa-mir-9-1	hsa-mir-9-2	hsa-mir-9-3
Urothelial_Cells	1	0.4286	0.5332	hsa-mir-31
Osteoblast_differentiated	1	0.4286	0.5332	hsa-mir-409
Preadipocyte_subcutaneous	1	0.4286	0.5332	hsa-mir-34a
Fibroblast_skin_normal	1	0.4286	0.5332	hsa-mir-497
Endothelial_Cells_Microvascular	1	0.5035	0.5739	hsa-mir-887
Saos-2_osteosarcoma_treated_with_ascorbic_acid_and_BGP_to_induce_calcification_00hr00min	1	0.5035	0.5739	hsa-mir-500a
Mast_cell_stimulated	1	0.5035	0.5739	hsa-mir-501
SRhi10043.GTGAAA.4080+4081	1	0.5688	0.5934	hsa-mir-362
COBL-a_rinderpest_infection_00hr	1	0.5688	0.5934	hsa-mir-449a
Prostate_Epithelial_Cells_(polarized)	1	0.5688	0.5934	hsa-mir-500a
Neutrophils	3	0.5958	0.6049	hsa-mir-4286	hsa-mir-451a	hsa-mir-628
chorionic_membrane_cells	2	0.603	0.6111	hsa-mir-193b	hsa-mir-497
COBL-a_rinderpest(-C)_infection	1	0.675	0.6469	hsa-mir-362
Embryonic_Stem_cell_(nuclear)	3	0.6826	0.6414	hsa-mir-127	hsa-mir-154	hsa-mir-379
Gingival_epithelial_cells_(GEA14)	1	0.7553	0.6938	hsa-mir-455
CD19+_B_Cells	1	0.7553	0.6938	hsa-let-7i
Fibroblast_Pulmonary_Artery	2	0.7845	0.7035	hsa-mir-224	hsa-mir-99b
spinal_cord	1	0.8405	0.7208	hsa-mir-138-2
iPS_derived_from_Dermal_Fibroblast_(nuclear)	1	0.8618	0.7355	hsa-mir-96
