# Supplementary material for: In silico interrogation of the miRNAome of infected hematopoietic cells to predict processes important for human cytomegalovirus latent infection
Source: J Biol Chem. 2023 Apr 19;299(6):104727. doi: 10.1016/j.jbc.2023.104727 (PMC10206818; doi:10.1016/j.jbc.2023.104727)
Supplement: Table S4 [file mmc4.xlsx]

## Sheet: miRTarBase - 2-Fold miRNAs
Gene Symbol	p-value	Number of interactions	Targeting miRNAs
BCL2	1.47726532726332e-8	13	hsa-miR-204-5p	hsa-miR-34a-5p	hsa-miR-451a	hsa-miR-449a	hsa-miR-182-5p	hsa-miR-143-3p	hsa-miR-96-5p	hsa-miR-497-5p	hsa-miR-708-5p	hsa-miR-224-5p	hsa-miR-9-5p	hsa-miR-139-5p	hsa-miR-376c-3p
MTRNR2L2	2.66095327067228e-7	5	hsa-miR-376c-3p	hsa-miR-381-3p	hsa-miR-485-3p	hsa-miR-493-5p	hsa-miR-299-5p
UBP1	5.12262221064445e-7	4	hsa-miR-183-5p	hsa-miR-34a-5p	hsa-miR-182-5p	hsa-miR-218-5p
CDH1	1.03677e-06	7	hsa-miR-9-5p	hsa-miR-193b-3p	hsa-miR-138-5p	hsa-miR-204-5p	hsa-miR-224-5p	hsa-miR-9-3p	hsa-miR-129-5p
KNTC1	4.84019e-06	7	hsa-miR-193b-3p	hsa-miR-149-5p	hsa-miR-183-5p	hsa-miR-204-5p	hsa-miR-129-2-3p	hsa-miR-129-1-3p	hsa-miR-885-5p
NBEA	5.37365e-06	5	hsa-miR-9-5p	hsa-miR-935	hsa-miR-485-3p	hsa-miR-127-3p	hsa-miR-409-5p
KDM1A	7.36987e-06	4	hsa-miR-137	hsa-miR-500a-5p	hsa-miR-329-3p	hsa-miR-708-5p
LEF1	7.36987e-06	4	hsa-miR-193b-3p	hsa-miR-34a-5p	hsa-miR-218-5p	hsa-miR-449a
CACFD1	9.62581e-06	6	hsa-miR-129-2-3p	hsa-miR-129-1-3p	hsa-miR-362-3p	hsa-miR-329-3p	hsa-miR-193a-3p	hsa-miR-193b-3p
AKT1	1.30392e-05	10	hsa-miR-451a	hsa-miR-143-3p	hsa-miR-193b-3p	hsa-miR-708-5p	hsa-miR-365b-3p	hsa-miR-495-3p	hsa-miR-138-5p	hsa-miR-34a-5p	hsa-miR-409-3p	hsa-miR-22-3p
NOTCH1	1.67976e-05	8	hsa-miR-34a-5p	hsa-miR-129-5p	hsa-miR-449a	hsa-miR-139-5p	hsa-miR-204-5p	hsa-miR-9-5p	hsa-miR-935	hsa-miR-296-5p
FASLG	2.34913e-05	6	hsa-miR-362-3p	hsa-miR-329-3p	hsa-miR-485-3p	hsa-miR-21-3p	hsa-miR-149-5p	hsa-miR-34a-5p
RPS4X	2.51669e-05	7	hsa-miR-182-5p	hsa-miR-22-3p	hsa-miR-487a-3p	hsa-miR-485-3p	hsa-miR-154-5p	hsa-miR-409-5p	hsa-miR-500a-5p
KRAS	2.75185e-05	10	hsa-miR-143-3p	hsa-miR-96-5p	hsa-miR-193b-3p	hsa-miR-134-5p	hsa-miR-224-5p	hsa-miR-152-3p	hsa-miR-487b-3p	hsa-miR-193a-3p	hsa-miR-183-5p	hsa-miR-543
GAS1	3.07796e-05	7	hsa-miR-183-5p	hsa-miR-34a-5p	hsa-miR-485-3p	hsa-miR-449a	hsa-miR-152-3p	hsa-miR-500a-5p	hsa-miR-21-3p
BDNF	3.20656e-05	5	hsa-miR-210-3p	hsa-miR-22-3p	hsa-miR-182-5p	hsa-miR-204-5p	hsa-miR-96-5p
SIRT1	4.51123e-05	7	hsa-miR-34a-5p	hsa-miR-138-5p	hsa-miR-449a	hsa-miR-9-5p	hsa-miR-204-5p	hsa-miR-543	hsa-miR-22-3p
CXCR4	4.5655e-05	5	hsa-miR-224-5p	hsa-miR-139-5p	hsa-miR-9-5p	hsa-miR-9-3p	hsa-miR-204-5p
STAG2	4.5655e-05	5	hsa-miR-34a-5p	hsa-miR-193b-3p	hsa-miR-182-5p	hsa-miR-409-3p	hsa-miR-409-5p
SNAI2	5.41055e-05	7	hsa-miR-204-5p	hsa-miR-182-5p	hsa-miR-9-5p	hsa-miR-138-5p	hsa-miR-183-5p	hsa-miR-96-5p	hsa-miR-218-5p
PTK2	5.81558e-05	4	hsa-miR-193a-3p	hsa-miR-138-5p	hsa-miR-543	hsa-miR-379-5p
NFKB1	6.33111e-05	5	hsa-miR-9-5p	hsa-miR-139-5p	hsa-miR-138-5p	hsa-miR-9-3p	hsa-miR-34a-5p
HDAC8	7.66887e-05	3	hsa-miR-449a	hsa-miR-218-5p	hsa-miR-455-3p
RSU1	7.66887e-05	3	hsa-miR-34a-5p	hsa-miR-409-3p	hsa-miR-409-5p
XIST	7.66887e-05	3	hsa-miR-210-3p	hsa-miR-152-3p	hsa-miR-449a
RGS2	8.58098e-05	5	hsa-miR-22-3p	hsa-miR-182-5p	hsa-miR-183-5p	hsa-miR-21-3p	hsa-miR-96-5p
NOTCH2	9.07042e-05	8	hsa-miR-34a-5p	hsa-miR-183-5p	hsa-miR-182-5p	hsa-miR-96-5p	hsa-miR-497-5p	hsa-miR-543	hsa-miR-9-3p	hsa-miR-9-5p
MCM2	9.493e-05	4	hsa-miR-31-5p	hsa-miR-34a-5p	hsa-miR-501-3p	hsa-miR-500a-5p
DDAH1	0.000117826	8	hsa-miR-210-3p	hsa-miR-34a-5p	hsa-miR-193b-3p	hsa-miR-193a-3p	hsa-miR-411-5p	hsa-miR-182-5p	hsa-miR-183-5p	hsa-miR-96-5p
MET	0.000123876	7	hsa-miR-34a-5p	hsa-miR-449a	hsa-miR-31-5p	hsa-miR-137	hsa-miR-409-3p	hsa-miR-218-5p	hsa-miR-139-5p
MITF	0.000144086	6	hsa-miR-96-5p	hsa-miR-182-5p	hsa-miR-137	hsa-miR-218-5p	hsa-miR-210-3p	hsa-miR-224-5p
NGDN	0.000144086	6	hsa-miR-129-5p	hsa-miR-204-5p	hsa-miR-485-3p	hsa-miR-487a-3p	hsa-miR-154-3p	hsa-miR-495-3p
WNT1	0.000146105	4	hsa-miR-34a-5p	hsa-miR-22-3p	hsa-miR-152-3p	hsa-miR-139-5p
CLTB	0.000187959	3	hsa-miR-34a-5p	hsa-miR-362-3p	hsa-miR-329-3p
MMP9	0.000191162	5	hsa-miR-451a	hsa-miR-204-5p	hsa-miR-9-5p	hsa-miR-9-3p	hsa-miR-143-3p
MTOR	0.000191162	5	hsa-miR-99b-5p	hsa-miR-218-5p	hsa-miR-224-5p	hsa-miR-193a-5p	hsa-miR-497-5p
IGF1R	0.000205019	17	hsa-miR-138-5p	hsa-miR-497-5p	hsa-miR-152-3p	hsa-miR-139-5p	hsa-miR-376c-3p	hsa-miR-183-5p	hsa-miR-182-5p	hsa-miR-34a-5p	hsa-miR-143-3p	hsa-miR-885-5p	hsa-miR-4299	hsa-miR-99b-5p	hsa-miR-96-5p	hsa-miR-218-5p	hsa-miR-224-5p	hsa-miR-362-3p	hsa-miR-329-3p
ABCB1	0.000214649	4	hsa-miR-451a	hsa-miR-129-5p	hsa-miR-9-3p	hsa-miR-495-3p
ATP11C	0.000214649	4	hsa-miR-210-3p	hsa-miR-9-5p	hsa-miR-154-3p	hsa-miR-487a-3p
CLEC12A	0.000214649	4	hsa-miR-362-3p	hsa-miR-329-3p	hsa-miR-487a-3p	hsa-miR-154-3p
DYNC1H1	0.000214649	4	hsa-miR-455-3p	hsa-miR-149-5p	hsa-miR-96-5p	hsa-miR-409-5p
PTPRK	0.000214649	4	hsa-miR-9-5p	hsa-miR-935	hsa-miR-149-5p	hsa-miR-218-5p
ARHGAP42	0.000242168	5	hsa-miR-138-5p	hsa-miR-376c-3p	hsa-miR-708-5p	hsa-miR-4299	hsa-miR-885-5p
MCM4	0.000253807	7	hsa-miR-193b-3p	hsa-miR-34a-5p	hsa-miR-501-3p	hsa-miR-31-3p	hsa-miR-183-5p	hsa-miR-129-5p	hsa-miR-137
GID4	0.000273782	9	hsa-miR-381-3p	hsa-miR-362-3p	hsa-miR-329-3p	hsa-miR-182-5p	hsa-miR-96-5p	hsa-miR-183-5p	hsa-miR-485-3p	hsa-miR-487a-3p	hsa-miR-154-3p
SYNRG	0.000289723	7	hsa-miR-1180-3p	hsa-miR-362-3p	hsa-miR-329-3p	hsa-miR-22-5p	hsa-miR-497-5p	hsa-miR-193b-3p	hsa-miR-193a-3p
TWIST1	0.000289723	7	hsa-miR-543	hsa-miR-362-3p	hsa-miR-329-3p	hsa-miR-129-5p	hsa-miR-381-3p	hsa-miR-210-3p	hsa-miR-497-5p
SYNE2	0.000303674	4	hsa-miR-193b-3p	hsa-miR-9-5p	hsa-miR-34a-5p	hsa-miR-543
SNRK	0.0003421	6	hsa-miR-193b-3p	hsa-miR-365b-3p	hsa-miR-137	hsa-miR-362-3p	hsa-miR-329-3p	hsa-miR-154-5p
SP1	0.000348944	12	hsa-miR-218-5p	hsa-miR-149-5p	hsa-miR-22-3p	hsa-miR-99b-5p	hsa-miR-129-5p	hsa-miR-31-3p	hsa-miR-296-5p	hsa-miR-31-5p	hsa-miR-204-5p	hsa-miR-362-3p	hsa-miR-329-3p	hsa-miR-137
MCM6	0.000368548	3	hsa-miR-193b-3p	hsa-miR-34a-5p	hsa-miR-1180-3p
TRAK2	0.000368548	3	hsa-miR-193b-3p	hsa-miR-9-5p	hsa-miR-218-5p
GSK3B	0.000414296	8	hsa-miR-183-5p	hsa-miR-96-5p	hsa-miR-182-5p	hsa-miR-409-5p	hsa-miR-409-3p	hsa-miR-9-5p	hsa-miR-129-1-3p	hsa-miR-224-5p
CAMTA1	0.000416408	4	hsa-miR-129-5p	hsa-miR-218-5p	hsa-miR-34a-5p	hsa-miR-96-5p
FOXM1	0.000416408	4	hsa-miR-134-5p	hsa-miR-149-5p	hsa-miR-370-3p	hsa-miR-204-5p
MCM3	0.000416408	4	hsa-miR-193b-3p	hsa-miR-34a-5p	hsa-miR-99b-5p	hsa-miR-210-3p
NF1	0.000416408	4	hsa-miR-370-3p	hsa-miR-193b-3p	hsa-miR-9-5p	hsa-miR-193a-3p
LYPLA1	0.000458333	5	hsa-miR-183-5p	hsa-miR-495-3p	hsa-miR-411-5p	hsa-miR-193b-3p	hsa-miR-193a-3p
GDNF	0.000535652	7	hsa-miR-129-5p	hsa-miR-22-5p	hsa-miR-409-3p	hsa-miR-362-3p	hsa-miR-329-3p	hsa-miR-9-5p	hsa-miR-96-5p
YBX1	0.000555506	5	hsa-miR-137	hsa-miR-935	hsa-miR-149-5p	hsa-miR-34a-5p	hsa-miR-379-5p
RPS23	0.000556169	4	hsa-miR-129-5p	hsa-miR-96-5p	hsa-miR-182-5p	hsa-miR-139-5p
SMAD4	0.000559725	9	hsa-miR-224-5p	hsa-miR-182-5p	hsa-miR-204-5p	hsa-miR-183-5p	hsa-miR-34a-5p	hsa-miR-154-5p	hsa-miR-449a	hsa-miR-574-3p	hsa-miR-31-5p
GNAI1	0.000726341	4	hsa-miR-9-3p	hsa-miR-362-3p	hsa-miR-329-3p	hsa-miR-409-5p
AUH	0.000736056	2	hsa-miR-9-5p	hsa-miR-183-5p
CYTOR	0.000736056	2	hsa-miR-376c-3p	hsa-miR-138-5p
DNHD1	0.000736056	2	hsa-miR-22-3p	hsa-miR-218-5p
PLEK2	0.000736056	2	hsa-miR-193b-3p	hsa-miR-138-5p
SIRT6	0.000736056	2	hsa-miR-218-5p	hsa-miR-34a-5p
TMPRSS3	0.000736056	2	hsa-miR-204-5p	hsa-miR-218-5p
ZFAT	0.000736056	2	hsa-miR-183-5p	hsa-miR-218-5p
ZNF407	0.000736056	2	hsa-miR-9-5p	hsa-miR-218-5p
MAP3K3	0.000920482	6	hsa-miR-9-5p	hsa-miR-193b-3p	hsa-miR-96-5p	hsa-miR-182-5p	hsa-miR-183-5p	hsa-miR-193a-3p
FAM104A	0.000925353	7	hsa-miR-183-5p	hsa-miR-34a-5p	hsa-miR-449a	hsa-miR-218-5p	hsa-miR-362-5p	hsa-miR-500a-5p	hsa-miR-152-3p
EAF1	0.00093035	4	hsa-miR-329-3p	hsa-miR-362-3p	hsa-miR-370-3p	hsa-miR-485-3p
TIAM1	0.00093035	4	hsa-miR-31-5p	hsa-miR-329-3p	hsa-miR-22-3p	hsa-miR-182-5p
TOP2A	0.00093035	4	hsa-miR-193b-3p	hsa-miR-708-5p	hsa-miR-218-5p	hsa-miR-495-3p
ASCC1	0.000940868	5	hsa-miR-497-5p	hsa-miR-543	hsa-miR-362-3p	hsa-miR-329-3p	hsa-miR-224-5p
CCND3	0.000940868	5	hsa-miR-34a-5p	hsa-miR-138-5p	hsa-miR-708-5p	hsa-miR-497-5p	hsa-miR-218-5p
VIM	0.00110529	5	hsa-miR-9-5p	hsa-miR-138-5p	hsa-miR-204-5p	hsa-miR-129-5p	hsa-miR-134-5p
NUP214	0.00117165	4	hsa-miR-193b-3p	hsa-miR-149-5p	hsa-miR-22-3p	hsa-miR-218-5p
TCEAL1	0.00117165	4	hsa-miR-22-3p	hsa-miR-224-5p	hsa-miR-1180-3p	hsa-miR-370-3p
THOC2	0.00117165	4	hsa-miR-218-5p	hsa-miR-34a-5p	hsa-miR-1180-3p	hsa-miR-183-5p
TPD52	0.00117784	6	hsa-miR-218-5p	hsa-miR-34a-5p	hsa-miR-224-5p	hsa-miR-9-3p	hsa-miR-379-5p	hsa-miR-139-5p
CBX3	0.00124941	8	hsa-miR-935	hsa-miR-34a-5p	hsa-miR-449a	hsa-miR-370-3p	hsa-miR-31-3p	hsa-miR-154-5p	hsa-miR-362-3p	hsa-miR-329-3p
CLTC	0.00129014	5	hsa-miR-543	hsa-miR-381-3p	hsa-miR-485-3p	hsa-miR-487a-3p	hsa-miR-574-3p
MMP2	0.00129014	5	hsa-miR-451a	hsa-miR-9-5p	hsa-miR-708-5p	hsa-miR-218-5p	hsa-miR-143-3p
NR3C1	0.001316	9	hsa-miR-22-3p	hsa-miR-183-5p	hsa-miR-362-3p	hsa-miR-329-3p	hsa-miR-182-5p	hsa-miR-3182	hsa-miR-137	hsa-miR-138-5p	hsa-miR-204-5p
AKAP13	0.00145369	4	hsa-miR-193b-3p	hsa-miR-149-5p	hsa-miR-204-5p	hsa-miR-183-5p
SCAI	0.00145369	4	hsa-miR-455-3p	hsa-miR-4286	hsa-miR-129-5p	hsa-miR-411-5p
ARHGEF12	0.00145882	3	hsa-miR-660-5p	hsa-miR-362-3p	hsa-miR-329-3p
ATG5	0.00145882	3	hsa-miR-9-5p	hsa-miR-299-5p	hsa-miR-34a-5p
FDXR	0.00145882	3	hsa-miR-501-3p	hsa-miR-409-5p	hsa-miR-628-5p
FLNB	0.00145882	3	hsa-miR-9-5p	hsa-miR-485-3p	hsa-miR-218-5p
GRM3	0.00145882	3	hsa-miR-487b-3p	hsa-miR-129-5p	hsa-miR-411-5p
MMP13	0.00145882	3	hsa-miR-9-5p	hsa-miR-143-3p	hsa-miR-127-3p
MOBP	0.00145882	3	hsa-miR-362-3p	hsa-miR-329-3p	hsa-miR-455-3p
RGMA	0.00145882	3	hsa-miR-127-3p	hsa-miR-193b-3p	hsa-miR-193a-3p
RPL8	0.00145882	3	hsa-miR-455-3p	hsa-miR-193b-3p	hsa-miR-218-5p
SLC18B1	0.00145882	3	hsa-miR-193b-3p	hsa-miR-31-5p	hsa-miR-183-5p
TNFSF4	0.00145882	3	hsa-miR-3182	hsa-miR-362-3p	hsa-miR-329-3p
WDR66	0.00145882	3	hsa-miR-218-5p	hsa-miR-362-3p	hsa-miR-329-3p
SLC2A3	0.00148718	6	hsa-miR-34a-5p	hsa-miR-183-5p	hsa-miR-365b-3p	hsa-miR-3907	hsa-miR-497-5p	hsa-miR-500a-5p
BECN1	0.00177991	4	hsa-miR-935	hsa-miR-34a-5p	hsa-miR-129-5p	hsa-miR-9-5p
CXCL12	0.00177991	4	hsa-miR-31-5p	hsa-miR-362-3p	hsa-miR-329-3p	hsa-miR-137
TUT1	0.00177991	4	hsa-miR-129-2-3p	hsa-miR-193b-3p	hsa-miR-193a-3p	hsa-miR-183-5p
MTRNR2L8	0.00198242	5	hsa-miR-376c-3p	hsa-miR-485-3p	hsa-miR-381-3p	hsa-miR-193a-5p	hsa-miR-9-3p
RIMS3	0.00198242	5	hsa-miR-455-3p	hsa-miR-497-5p	hsa-miR-362-3p	hsa-miR-329-3p	hsa-miR-4286
ADARB1	0.00204334	3	hsa-miR-34a-5p	hsa-miR-193b-3p	hsa-miR-218-5p
FHOD1	0.00204334	3	hsa-miR-149-5p	hsa-miR-362-3p	hsa-miR-329-3p
IKBKB	0.00204334	3	hsa-miR-218-5p	hsa-miR-451a	hsa-miR-497-5p
MGMT	0.00204334	3	hsa-miR-370-3p	hsa-miR-409-3p	hsa-miR-127-3p
PDGFRB	0.00204334	3	hsa-miR-224-5p	hsa-miR-34a-5p	hsa-miR-9-5p
RET	0.00204334	3	hsa-miR-31-5p	hsa-miR-218-5p	hsa-miR-129-5p
TBC1D9	0.00204334	3	hsa-miR-9-5p	hsa-miR-381-3p	hsa-miR-495-3p
MYO3A	0.00215373	4	hsa-miR-409-3p	hsa-miR-138-5p	hsa-miR-370-3p	hsa-miR-152-3p
SH3BGRL3	0.00215373	4	hsa-miR-34a-5p	hsa-miR-149-5p	hsa-miR-182-5p	hsa-miR-96-5p
FOXO1	0.00216179	7	hsa-miR-182-5p	hsa-miR-96-5p	hsa-miR-183-5p	hsa-miR-9-5p	hsa-miR-370-3p	hsa-miR-935	hsa-miR-9-3p
GXYLT1	0.00216179	7	hsa-miR-3182	hsa-miR-9-3p	hsa-miR-365b-3p	hsa-miR-143-3p	hsa-miR-885-5p	hsa-miR-193b-3p	hsa-miR-193a-3p
BIRC2	0.00216906	2	hsa-miR-204-5p	hsa-miR-34a-5p
CDKN2C	0.00216906	2	hsa-miR-34a-5p	hsa-miR-218-5p
CSF1R	0.00216906	2	hsa-miR-34a-5p	hsa-miR-22-3p
DLG1	0.00216906	2	hsa-miR-218-5p	hsa-miR-9-3p
DTYMK	0.00216906	2	hsa-miR-34a-5p	hsa-miR-183-5p
FOXP3	0.00216906	2	hsa-miR-31-5p	hsa-miR-210-3p
FRMD4A	0.00216906	2	hsa-miR-218-5p	hsa-miR-34a-5p
GYG1	0.00216906	2	hsa-miR-34a-5p	hsa-miR-31-5p
HIST1H4L	0.00216906	2	hsa-miR-34a-5p	hsa-miR-935
HS6ST2	0.00216906	2	hsa-miR-152-3p	hsa-miR-218-5p
NOSIP	0.00216906	2	hsa-miR-193b-3p	hsa-miR-218-5p
PDCD6	0.00216906	2	hsa-miR-183-5p	hsa-miR-218-5p
PIGB	0.00216906	2	hsa-miR-9-5p	hsa-miR-149-5p
PTX3	0.00216906	2	hsa-miR-224-5p	hsa-miR-9-5p
RANBP3	0.00216906	2	hsa-miR-455-3p	hsa-miR-218-5p
SFSWAP	0.00216906	2	hsa-miR-183-5p	hsa-miR-218-5p
SOST	0.00216906	2	hsa-miR-218-5p	hsa-miR-204-5p
STAM2	0.00216906	2	hsa-miR-218-5p	hsa-miR-34a-5p
NPTX1	0.0023541	7	hsa-miR-210-3p	hsa-miR-96-5p	hsa-miR-152-3p	hsa-miR-129-5p	hsa-miR-182-5p	hsa-miR-204-5p	hsa-miR-149-5p
SERPINE1	0.00257853	4	hsa-miR-204-5p	hsa-miR-143-3p	hsa-miR-138-5p	hsa-miR-224-5p
C2orf91	0.00275481	3	hsa-miR-362-3p	hsa-miR-329-3p	hsa-miR-885-5p
DNAJC19	0.00275481	3	hsa-miR-149-5p	hsa-miR-362-3p	hsa-miR-329-3p
GABARAPL3	0.00275481	3	hsa-miR-362-3p	hsa-miR-329-3p	hsa-miR-224-5p
MAGI2	0.00275481	3	hsa-miR-487b-3p	hsa-miR-134-5p	hsa-miR-487a-3p
MMP14	0.00275481	3	hsa-miR-22-3p	hsa-miR-193a-3p	hsa-miR-143-3p
ITGB1	0.00279398	6	hsa-miR-183-5p	hsa-miR-9-3p	hsa-miR-134-5p	hsa-miR-218-5p	hsa-miR-455-3p	hsa-miR-143-3p
PAK2	0.0028797	8	hsa-miR-193b-3p	hsa-miR-497-5p	hsa-miR-224-5p	hsa-miR-218-5p	hsa-miR-129-1-3p	hsa-miR-129-2-3p	hsa-miR-134-5p	hsa-miR-137
CCP110	0.0030576	4	hsa-miR-129-2-3p	hsa-miR-193b-3p	hsa-miR-500a-5p	hsa-miR-129-5p
EZR	0.0030576	4	hsa-miR-183-5p	hsa-miR-204-5p	hsa-miR-1180-3p	hsa-miR-149-5p
FLNA	0.0030576	4	hsa-miR-193b-3p	hsa-miR-149-5p	hsa-miR-31-5p	hsa-miR-218-5p
IL5RA	0.0030576	4	hsa-miR-31-5p	hsa-miR-485-3p	hsa-miR-362-3p	hsa-miR-329-3p
KCNJ3	0.0030576	4	hsa-miR-362-3p	hsa-miR-329-3p	hsa-miR-129-5p	hsa-miR-143-3p
NAPEPLD	0.0030576	4	hsa-miR-485-3p	hsa-miR-143-3p	hsa-miR-193b-3p	hsa-miR-193a-3p
SLBP	0.0030576	4	hsa-miR-129-5p	hsa-miR-362-3p	hsa-miR-329-3p	hsa-miR-370-3p
EP300	0.00307628	6	hsa-miR-182-5p	hsa-miR-9-5p	hsa-miR-193b-3p	hsa-miR-149-5p	hsa-miR-574-3p	hsa-miR-129-5p
HSPA1B	0.0031054	9	hsa-miR-34a-5p	hsa-miR-193b-3p	hsa-miR-149-5p	hsa-miR-183-5p	hsa-miR-22-3p	hsa-miR-497-5p	hsa-miR-455-3p	hsa-miR-449a	hsa-miR-495-3p
SYNGR2	0.00337943	6	hsa-miR-9-5p	hsa-miR-96-5p	hsa-miR-455-3p	hsa-miR-449a	hsa-miR-34a-5p	hsa-miR-182-5p
CDH2	0.00359421	4	hsa-miR-204-5p	hsa-miR-138-5p	hsa-miR-218-5p	hsa-miR-411-5p
L1CAM	0.00359421	4	hsa-miR-34a-5p	hsa-miR-129-5p	hsa-miR-493-5p	hsa-miR-21-3p
ST13	0.00359421	4	hsa-miR-183-5p	hsa-miR-22-5p	hsa-miR-411-5p	hsa-miR-21-3p
STIP1	0.00359421	4	hsa-miR-1180-3p	hsa-miR-193a-3p	hsa-miR-183-5p	hsa-miR-218-5p
BAG1	0.00360153	3	hsa-miR-182-5p	hsa-miR-34a-5p	hsa-miR-138-5p
SUPT5H	0.00360153	3	hsa-miR-34a-5p	hsa-miR-935	hsa-miR-149-5p
WNT7A	0.00360153	3	hsa-miR-497-5p	hsa-miR-362-3p	hsa-miR-329-3p
FEN1	0.00368942	5	hsa-miR-193b-3p	hsa-miR-34a-5p	hsa-miR-183-5p	hsa-miR-628-5p	hsa-miR-885-5p
GPR156	0.00368942	5	hsa-miR-96-5p	hsa-miR-182-5p	hsa-miR-449a	hsa-miR-34a-5p	hsa-miR-411-5p
NPTN	0.00368942	5	hsa-miR-455-3p	hsa-miR-224-5p	hsa-miR-218-5p	hsa-miR-129-1-3p	hsa-miR-129-2-3p
ASH1L	0.00409683	7	hsa-miR-193b-3p	hsa-miR-154-5p	hsa-miR-497-5p	hsa-miR-362-3p	hsa-miR-329-3p	hsa-miR-183-5p	hsa-miR-96-5p
JARID2	0.00409683	7	hsa-miR-204-5p	hsa-miR-218-5p	hsa-miR-497-5p	hsa-miR-449a	hsa-miR-34a-5p	hsa-miR-31-5p	hsa-miR-152-3p
SNX9	0.00412815	5	hsa-miR-193b-3p	hsa-miR-455-3p	hsa-miR-129-2-3p	hsa-miR-129-1-3p	hsa-miR-204-5p
CDK6	0.00416326	12	hsa-miR-34a-5p	hsa-miR-137	hsa-miR-449a	hsa-miR-218-5p	hsa-miR-193b-3p	hsa-miR-22-3p	hsa-miR-129-5p	hsa-miR-129-2-3p	hsa-miR-497-5p	hsa-miR-501-3p	hsa-miR-362-3p	hsa-miR-329-3p
CDC42	0.00419152	4	hsa-miR-224-5p	hsa-miR-137	hsa-miR-204-5p	hsa-miR-21-3p
FAM193A	0.00419152	4	hsa-miR-182-5p	hsa-miR-31-5p	hsa-miR-129-2-3p	hsa-miR-129-1-3p
KIT	0.00419152	4	hsa-miR-137	hsa-miR-34a-5p	hsa-miR-218-5p	hsa-miR-193b-3p
RPS2	0.00419152	4	hsa-miR-455-3p	hsa-miR-99b-5p	hsa-miR-34a-5p	hsa-miR-22-3p
USP5	0.00419152	4	hsa-miR-1180-3p	hsa-miR-455-3p	hsa-miR-182-5p	hsa-miR-96-5p
ACTR3C	0.00426142	2	hsa-miR-487a-3p	hsa-miR-127-3p
AIMP2	0.00426142	2	hsa-miR-193b-3p	hsa-miR-34a-5p
ARMC1	0.00426142	2	hsa-miR-193b-3p	hsa-miR-193a-3p
B4GALT3	0.00426142	2	hsa-miR-34a-5p	hsa-miR-96-5p
BAG3	0.00426142	2	hsa-miR-143-3p	hsa-miR-34a-5p
BUB1B	0.00426142	2	hsa-miR-193b-3p	hsa-miR-22-3p
CCDC91	0.00426142	2	hsa-miR-362-3p	hsa-miR-329-3p
CEP41	0.00426142	2	hsa-miR-193b-3p	hsa-miR-129-5p
DGKZ	0.00426142	2	hsa-miR-218-5p	hsa-miR-34a-5p
EEF1D	0.00426142	2	hsa-miR-149-5p	hsa-miR-218-5p
EFR3B	0.00426142	2	hsa-miR-22-3p	hsa-miR-409-3p
HIST1H1D	0.00426142	2	hsa-miR-193b-3p	hsa-miR-34a-5p
INTS10	0.00426142	2	hsa-miR-455-3p	hsa-miR-34a-5p
KIF15	0.00426142	2	hsa-miR-193b-3p	hsa-miR-218-5p
MCRS1	0.00426142	2	hsa-miR-193b-3p	hsa-miR-129-5p
MEIS2	0.00426142	2	hsa-miR-204-5p	hsa-miR-218-5p
NAT16	0.00426142	2	hsa-miR-362-3p	hsa-miR-329-3p
NFKB2	0.00426142	2	hsa-miR-193b-3p	hsa-miR-143-3p
PKP4	0.00426142	2	hsa-miR-218-5p	hsa-miR-449a
RAB35	0.00426142	2	hsa-miR-193b-3p	hsa-miR-96-5p
SERPINB9	0.00426142	2	hsa-miR-9-5p	hsa-miR-127-3p
TCF7	0.00426142	2	hsa-miR-34a-5p	hsa-miR-22-3p
UBQLN2	0.00426142	2	hsa-miR-34a-5p	hsa-miR-193b-3p
WASH3P	0.00426142	2	hsa-miR-149-5p	hsa-miR-183-5p
ETS1	0.00442343	6	hsa-miR-9-5p	hsa-miR-31-5p	hsa-miR-193b-3p	hsa-miR-543	hsa-miR-362-3p	hsa-miR-329-3p
SREK1IP1	0.00442343	6	hsa-miR-935	hsa-miR-21-3p	hsa-miR-495-3p	hsa-miR-137	hsa-miR-628-5p	hsa-miR-500a-5p
ARHGAP21	0.00459089	3	hsa-miR-183-5p	hsa-miR-22-5p	hsa-miR-3182
FOCAD	0.00459089	3	hsa-miR-485-3p	hsa-miR-487a-3p	hsa-miR-154-3p
HIPK2	0.00459089	3	hsa-miR-149-5p	hsa-miR-183-5p	hsa-miR-218-5p
MALAT1	0.00459089	3	hsa-miR-9-5p	hsa-miR-22-3p	hsa-miR-204-5p
MARCH5	0.00459089	3	hsa-miR-34a-5p	hsa-miR-362-3p	hsa-miR-329-3p
PTCH1	0.00459089	3	hsa-miR-218-5p	hsa-miR-362-3p	hsa-miR-329-3p
TYMS	0.00459089	3	hsa-miR-193b-3p	hsa-miR-34a-5p	hsa-miR-193a-3p
PARP1	0.00474032	7	hsa-miR-193b-3p	hsa-miR-149-5p	hsa-miR-708-5p	hsa-miR-31-5p	hsa-miR-379-5p	hsa-miR-129-2-3p	hsa-miR-129-1-3p
E2F1	0.00481944	6	hsa-miR-34a-5p	hsa-miR-362-3p	hsa-miR-193b-3p	hsa-miR-329-3p	hsa-miR-193a-3p	hsa-miR-9-3p
CTSB	0.00485262	4	hsa-miR-218-5p	hsa-miR-411-5p	hsa-miR-96-5p	hsa-miR-183-5p
E2F5	0.00485262	4	hsa-miR-34a-5p	hsa-miR-154-5p	hsa-miR-129-1-3p	hsa-miR-129-2-3p
NSUN3	0.00485262	4	hsa-miR-935	hsa-miR-455-3p	hsa-miR-362-3p	hsa-miR-329-3p
PRPF8	0.00485262	4	hsa-miR-193b-3p	hsa-miR-381-3p	hsa-miR-409-3p	hsa-miR-218-5p
TSPAN14	0.00545767	7	hsa-miR-34a-5p	hsa-miR-96-5p	hsa-miR-362-3p	hsa-miR-329-3p	hsa-miR-218-5p	hsa-miR-411-5p	hsa-miR-129-5p
GPI	0.00558048	4	hsa-miR-34a-5p	hsa-miR-1180-3p	hsa-miR-193b-3p	hsa-miR-149-5p
MCMBP	0.00558048	4	hsa-miR-34a-5p	hsa-miR-487a-3p	hsa-miR-154-3p	hsa-miR-31-5p
SMCHD1	0.00558048	4	hsa-miR-210-3p	hsa-miR-149-5p	hsa-miR-362-3p	hsa-miR-329-3p
TBRG4	0.00558048	4	hsa-miR-493-5p	hsa-miR-362-3p	hsa-miR-329-3p	hsa-miR-129-5p
TNRC18	0.00558048	4	hsa-miR-183-5p	hsa-miR-34a-5p	hsa-miR-455-3p	hsa-miR-218-5p
ZNF326	0.00558048	4	hsa-miR-628-5p	hsa-miR-137	hsa-miR-362-5p	hsa-miR-337-3p
CISD2	0.00566772	5	hsa-miR-455-3p	hsa-miR-182-5p	hsa-miR-362-3p	hsa-miR-329-3p	hsa-miR-3182
PDGFRA	0.0056892	6	hsa-miR-34a-5p	hsa-miR-143-3p	hsa-miR-218-5p	hsa-miR-455-3p	hsa-miR-129-5p	hsa-miR-628-5p
VGLL4	0.0056892	6	hsa-miR-379-5p	hsa-miR-365b-3p	hsa-miR-455-3p	hsa-miR-22-5p	hsa-miR-409-3p	hsa-miR-495-3p
ATP1A3	0.00572938	3	hsa-miR-4286	hsa-miR-362-3p	hsa-miR-329-3p
HIST1H3F	0.00572938	3	hsa-miR-34a-5p	hsa-miR-299-5p	hsa-miR-9-5p
LRTM1	0.00572938	3	hsa-miR-129-5p	hsa-miR-182-5p	hsa-miR-96-5p
METAP1	0.00572938	3	hsa-miR-34a-5p	hsa-miR-129-5p	hsa-miR-143-3p
PFDN2	0.00572938	3	hsa-miR-193b-3p	hsa-miR-210-3p	hsa-miR-495-3p
MRRF	0.00584563	7	hsa-miR-193b-3p	hsa-miR-193a-3p	hsa-miR-362-3p	hsa-miR-329-3p	hsa-miR-501-3p	hsa-miR-495-3p	hsa-miR-455-3p
TMPPE	0.00625398	7	hsa-miR-455-3p	hsa-miR-183-5p	hsa-miR-193b-3p	hsa-miR-193a-3p	hsa-miR-4299	hsa-miR-362-3p	hsa-miR-329-3p
MMP16	0.006378	4	hsa-miR-31-5p	hsa-miR-218-5p	hsa-miR-487a-3p	hsa-miR-154-3p
RUNX2	0.006378	4	hsa-miR-497-5p	hsa-miR-204-5p	hsa-miR-218-5p	hsa-miR-376c-3p
SLC6A6	0.006378	4	hsa-miR-96-5p	hsa-miR-362-3p	hsa-miR-329-3p	hsa-miR-134-5p
SMAD3	0.006378	4	hsa-miR-193b-3p	hsa-miR-143-3p	hsa-miR-497-5p	hsa-miR-708-5p
CCND1	0.00662267	14	hsa-miR-193b-3p	hsa-miR-34a-5p	hsa-miR-449a	hsa-miR-9-5p	hsa-miR-183-5p	hsa-miR-138-5p	hsa-miR-497-5p	hsa-miR-193a-3p	hsa-miR-708-5p	hsa-miR-152-3p	hsa-miR-3907	hsa-miR-96-5p	hsa-miR-21-3p	hsa-miR-224-5p
TBPL1	0.006669	6	hsa-miR-9-5p	hsa-miR-3907	hsa-miR-497-5p	hsa-miR-935	hsa-miR-362-3p	hsa-miR-329-3p
AAAS	0.00697707	2	hsa-miR-193b-3p	hsa-miR-218-5p
ABCB9	0.00697707	2	hsa-miR-210-3p	hsa-miR-31-5p
BIK	0.00697707	2	hsa-miR-9-5p	hsa-miR-34a-5p
CALD1	0.00697707	2	hsa-miR-34a-5p	hsa-miR-149-5p
CD40	0.00697707	2	hsa-miR-224-5p	hsa-miR-34a-5p
DOK2	0.00697707	2	hsa-miR-193b-3p	hsa-miR-365b-3p
FUT8	0.00697707	2	hsa-miR-34a-5p	hsa-miR-455-3p
HERC1	0.00697707	2	hsa-miR-455-3p	hsa-miR-193b-3p
HLA-G	0.00697707	2	hsa-miR-152-3p	hsa-miR-628-5p
IPO8	0.00697707	2	hsa-miR-193b-3p	hsa-miR-218-5p
KSR1	0.00697707	2	hsa-miR-218-5p	hsa-miR-4286
MAOA	0.00697707	2	hsa-miR-22-3p	hsa-miR-500a-5p
MAP3K11	0.00697707	2	hsa-miR-138-5p	hsa-miR-218-5p
NOX4	0.00697707	2	hsa-miR-99b-5p	hsa-miR-9-5p
NTM	0.00697707	2	hsa-miR-182-5p	hsa-miR-362-5p
PAM	0.00697707	2	hsa-miR-218-5p	hsa-miR-34a-5p
PRAP1	0.00697707	2	hsa-miR-193b-3p	hsa-miR-193a-3p
PTPRS	0.00697707	2	hsa-miR-381-3p	hsa-miR-487a-3p
PWP2	0.00697707	2	hsa-miR-34a-5p	hsa-miR-455-3p
RPS18	0.00697707	2	hsa-miR-193b-3p	hsa-miR-218-5p
SLC45A3	0.00697707	2	hsa-miR-138-5p	hsa-miR-218-5p
SMG5	0.00697707	2	hsa-miR-708-5p	hsa-miR-193b-3p
SNX7	0.00697707	2	hsa-miR-9-5p	hsa-miR-96-5p
TBX3	0.00697707	2	hsa-miR-22-3p	hsa-miR-137
UCHL1	0.00697707	2	hsa-miR-193b-3p	hsa-miR-218-5p
UGT2B17	0.00697707	2	hsa-miR-409-3p	hsa-miR-376c-3p
UTP14A	0.00697707	2	hsa-miR-34a-5p	hsa-miR-204-5p
WDYHV1	0.00697707	2	hsa-miR-193b-3p	hsa-miR-365b-3p
ATP8A2	0.00702268	3	hsa-miR-182-5p	hsa-miR-96-5p	hsa-miR-129-5p
BAG6	0.00702268	3	hsa-miR-34a-5p	hsa-miR-193b-3p	hsa-miR-218-5p
CCDC169	0.00702268	3	hsa-miR-129-5p	hsa-miR-362-3p	hsa-miR-329-3p
CCT5	0.00702268	3	hsa-miR-935	hsa-miR-139-5p	hsa-miR-409-5p
CXXC5	0.00702268	3	hsa-miR-9-5p	hsa-miR-3907	hsa-miR-3182
NRP1	0.00702268	3	hsa-miR-218-5p	hsa-miR-9-5p	hsa-miR-152-3p
PRRG3	0.00702268	3	hsa-miR-376c-3p	hsa-miR-362-3p	hsa-miR-329-3p
SLC12A2	0.00702268	3	hsa-miR-362-3p	hsa-miR-329-3p	hsa-miR-935
SP100	0.00702268	3	hsa-miR-3907	hsa-miR-218-5p	hsa-miR-381-3p
TMEM79	0.00702268	3	hsa-miR-154-5p	hsa-miR-362-3p	hsa-miR-329-3p
ATG7	0.00724794	4	hsa-miR-96-5p	hsa-miR-154-5p	hsa-miR-34a-5p	hsa-miR-210-3p
PUM2	0.00724794	4	hsa-miR-218-5p	hsa-miR-34a-5p	hsa-miR-134-5p	hsa-miR-31-3p
XRRA1	0.00724794	4	hsa-miR-22-5p	hsa-miR-660-5p	hsa-miR-4286	hsa-miR-204-5p
MORF4L1	0.00757529	5	hsa-miR-9-5p	hsa-miR-182-5p	hsa-miR-96-5p	hsa-miR-183-5p	hsa-miR-708-5p
LNPEP	0.00760785	7	hsa-miR-379-5p	hsa-miR-152-3p	hsa-miR-138-5p	hsa-miR-485-3p	hsa-miR-218-5p	hsa-miR-362-3p	hsa-miR-329-3p
LSM14A	0.0077665	6	hsa-miR-182-5p	hsa-miR-376c-3p	hsa-miR-493-5p	hsa-miR-3182	hsa-miR-362-3p	hsa-miR-329-3p
CTGF	0.00819296	4	hsa-miR-493-5p	hsa-miR-362-3p	hsa-miR-329-3p	hsa-miR-143-3p
HYOU1	0.00819296	4	hsa-miR-193b-3p	hsa-miR-455-3p	hsa-miR-183-5p	hsa-miR-193a-3p
TAS2R30	0.00819296	4	hsa-miR-485-3p	hsa-miR-362-3p	hsa-miR-329-3p	hsa-miR-22-5p
ZEB2	0.00819296	4	hsa-miR-708-5p	hsa-miR-138-5p	hsa-miR-34a-5p	hsa-miR-154-5p
DMXL1	0.00830007	5	hsa-miR-9-5p	hsa-miR-411-5p	hsa-miR-362-3p	hsa-miR-329-3p	hsa-miR-129-5p
RABGAP1	0.00830007	5	hsa-miR-9-5p	hsa-miR-4286	hsa-miR-362-3p	hsa-miR-329-3p	hsa-miR-224-5p
SRSF10	0.00830007	5	hsa-miR-183-5p	hsa-miR-218-5p	hsa-miR-500a-5p	hsa-miR-493-5p	hsa-miR-296-5p
TNFRSF10A	0.00830007	5	hsa-miR-96-5p	hsa-miR-182-5p	hsa-miR-183-5p	hsa-miR-34a-5p	hsa-miR-455-3p
RECK	0.00836176	6	hsa-miR-182-5p	hsa-miR-497-5p	hsa-miR-96-5p	hsa-miR-299-5p	hsa-miR-409-3p	hsa-miR-183-5p
TNPO3	0.00836176	6	hsa-miR-34a-5p	hsa-miR-149-5p	hsa-miR-210-3p	hsa-miR-362-3p	hsa-miR-329-3p	hsa-miR-4286
DKK1	0.00847568	3	hsa-miR-31-5p	hsa-miR-152-3p	hsa-miR-9-5p
FBN2	0.00847568	3	hsa-miR-9-5p	hsa-miR-149-5p	hsa-miR-218-5p
FUBP1	0.00847568	3	hsa-miR-22-3p	hsa-miR-218-5p	hsa-let-7i-3p
LMX1A	0.00847568	3	hsa-miR-3182	hsa-miR-362-3p	hsa-miR-329-3p
SDC1	0.00847568	3	hsa-miR-9-5p	hsa-miR-149-5p	hsa-miR-143-3p
SPTBN1	0.00847568	3	hsa-miR-9-5p	hsa-miR-34a-5p	hsa-miR-193b-3p
WAPL	0.00847568	3	hsa-miR-193b-3p	hsa-miR-329-3p	hsa-miR-362-3p
ZC3H18	0.00847568	3	hsa-miR-218-5p	hsa-miR-183-5p	hsa-miR-31-5p
ZRANB2	0.00847568	3	hsa-miR-129-5p	hsa-miR-887-3p	hsa-miR-379-5p
ZRSR1	0.00847568	3	hsa-miR-449a	hsa-miR-34a-5p	hsa-miR-183-5p
C6orf106	0.00907177	5	hsa-miR-495-3p	hsa-miR-362-3p	hsa-miR-329-3p	hsa-miR-193b-3p	hsa-miR-193a-3p
PPP3R1	0.00907177	5	hsa-miR-183-5p	hsa-miR-34a-5p	hsa-miR-409-3p	hsa-miR-9-3p	hsa-miR-204-5p
AKT2	0.0092156	4	hsa-miR-708-5p	hsa-miR-149-5p	hsa-miR-137	hsa-miR-143-3p
PPP2R5C	0.0092156	4	hsa-miR-31-3p	hsa-miR-497-5p	hsa-miR-193b-3p	hsa-miR-193a-3p
RTN4	0.0092156	4	hsa-miR-183-5p	hsa-miR-34a-5p	hsa-miR-376c-3p	hsa-miR-497-5p
MAP1B	0.00965002	6	hsa-miR-9-5p	hsa-miR-34a-5p	hsa-miR-455-3p	hsa-miR-411-5p	hsa-miR-487a-3p	hsa-miR-154-3p
NPM1	0.00989186	5	hsa-miR-193b-3p	hsa-miR-149-5p	hsa-miR-134-5p	hsa-miR-182-5p	hsa-miR-31-5p
ARHGAP32	0.0100925	3	hsa-miR-183-5p	hsa-miR-139-5p	hsa-miR-497-5p
LRRC4	0.0100925	3	hsa-miR-182-5p	hsa-miR-495-3p	hsa-miR-204-5p
LYPD6	0.0100925	3	hsa-miR-137	hsa-miR-362-5p	hsa-miR-500a-5p
NCOA1	0.0100925	3	hsa-miR-22-3p	hsa-miR-34a-5p	hsa-miR-129-5p
SIN3B	0.0100925	3	hsa-miR-96-5p	hsa-miR-182-5p	hsa-miR-183-5p
SRSF4	0.0100925	3	hsa-miR-1180-3p	hsa-miR-362-3p	hsa-miR-329-3p
TCF20	0.0100925	3	hsa-miR-149-5p	hsa-miR-362-3p	hsa-miR-329-3p
TRRAP	0.0100925	3	hsa-miR-9-5p	hsa-miR-193b-3p	hsa-miR-31-5p
ZFAND1	0.0100925	3	hsa-miR-96-5p	hsa-miR-182-5p	hsa-miR-9-5p
AAMP	0.0102813	2	hsa-miR-193b-3p	hsa-miR-183-5p
ACTN1	0.0102813	2	hsa-miR-218-5p	hsa-miR-193b-3p
AHSA1	0.0102813	2	hsa-miR-193b-3p	hsa-miR-99b-5p
APEH	0.0102813	2	hsa-miR-34a-5p	hsa-miR-193b-3p
ASPM	0.0102813	2	hsa-miR-193b-3p	hsa-miR-218-5p
BIRC6	0.0102813	2	hsa-miR-218-5p	hsa-miR-34a-5p
CDCA2	0.0102813	2	hsa-miR-193b-3p	hsa-miR-495-3p
CYTH1	0.0102813	2	hsa-miR-193b-3p	hsa-miR-34a-5p
DNAJC5	0.0102813	2	hsa-miR-34a-5p	hsa-miR-31-5p
GATS	0.0102813	2	hsa-miR-3182	hsa-miR-4286
HDAC2	0.0102813	2	hsa-miR-149-5p	hsa-miR-455-3p
IL11	0.0102813	2	hsa-miR-204-5p	hsa-miR-379-5p
IL1B	0.0102813	2	hsa-miR-204-5p	hsa-miR-887-3p
KDM4A	0.0102813	2	hsa-miR-34a-5p	hsa-miR-137
KIF22	0.0102813	2	hsa-miR-193b-3p	hsa-miR-149-5p
MED1	0.0102813	2	hsa-miR-96-5p	hsa-miR-137
NTRK2	0.0102813	2	hsa-miR-204-5p	hsa-miR-22-3p
ODC1	0.0102813	2	hsa-miR-193b-3p	hsa-miR-218-5p
PITRM1	0.0102813	2	hsa-miR-193b-3p	hsa-miR-218-5p
POLD1	0.0102813	2	hsa-miR-193b-3p	hsa-miR-34a-5p
SCN4A	0.0102813	2	hsa-miR-362-3p	hsa-miR-329-3p
SCRIB	0.0102813	2	hsa-miR-296-5p	hsa-miR-193b-3p
TJP2	0.0102813	2	hsa-miR-193b-3p	hsa-miR-34a-5p
TMEM182	0.0102813	2	hsa-miR-182-5p	hsa-miR-31-5p
UGP2	0.0102813	2	hsa-miR-193b-3p	hsa-miR-218-5p
USP24	0.0102813	2	hsa-miR-935	hsa-miR-193b-3p
ZBTB42	0.0102813	2	hsa-miR-362-3p	hsa-miR-329-3p
WDR3	0.0103183	4	hsa-miR-362-3p	hsa-miR-329-3p	hsa-miR-204-5p	hsa-miR-493-5p
WNT5A	0.0103183	4	hsa-miR-487b-3p	hsa-miR-218-5p	hsa-miR-154-5p	hsa-miR-154-3p
ZDHHC15	0.0107617	5	hsa-miR-337-3p	hsa-miR-296-5p	hsa-miR-493-5p	hsa-miR-129-5p	hsa-miR-137
CD44	0.0110748	6	hsa-miR-34a-5p	hsa-miR-708-5p	hsa-miR-143-3p	hsa-miR-218-5p	hsa-miR-204-5p	hsa-miR-379-5p
CSNK1D	0.0115033	4	hsa-miR-362-3p	hsa-miR-329-3p	hsa-miR-183-5p	hsa-miR-96-5p
KPNA3	0.0115033	4	hsa-miR-409-5p	hsa-miR-487a-3p	hsa-miR-154-3p	hsa-miR-497-5p
MFN2	0.0115033	4	hsa-miR-193b-3p	hsa-miR-99b-5p	hsa-miR-34a-5p	hsa-miR-218-5p
BMI1	0.0118406	6	hsa-miR-708-5p	hsa-miR-218-5p	hsa-miR-495-3p	hsa-miR-183-5p	hsa-miR-376c-3p	hsa-miR-487b-3p
ABCA12	0.0118767	3	hsa-miR-660-5p	hsa-miR-329-3p	hsa-miR-362-3p
APC	0.0118767	3	hsa-miR-210-3p	hsa-miR-129-5p	hsa-miR-218-5p
ASB3	0.0118767	3	hsa-miR-935	hsa-miR-193b-3p	hsa-miR-193a-3p
ATP6V1G3	0.0118767	3	hsa-miR-183-5p	hsa-miR-362-3p	hsa-miR-329-3p
CUL4A	0.0118767	3	hsa-miR-193b-3p	hsa-miR-9-5p	hsa-miR-137
PCNX1	0.0118767	3	hsa-miR-362-3p	hsa-miR-329-3p	hsa-miR-495-3p
TATDN2	0.0118767	3	hsa-miR-34a-5p	hsa-miR-329-3p	hsa-miR-362-3p
TDRD1	0.0118767	3	hsa-miR-183-5p	hsa-miR-487a-3p	hsa-miR-154-3p
CDK1	0.0126563	5	hsa-miR-31-5p	hsa-miR-193b-3p	hsa-miR-935	hsa-miR-495-3p	hsa-miR-497-5p
CHEK1	0.0126563	5	hsa-miR-193b-3p	hsa-miR-99b-5p	hsa-miR-497-5p	hsa-miR-362-3p	hsa-miR-329-3p
RICTOR	0.0126563	5	hsa-miR-218-5p	hsa-miR-31-3p	hsa-miR-34a-5p	hsa-miR-337-3p	hsa-miR-362-5p
SLC25A12	0.0126563	5	hsa-miR-493-5p	hsa-miR-9-3p	hsa-miR-129-2-3p	hsa-miR-129-1-3p	hsa-miR-497-5p
TMEM170B	0.0126563	5	hsa-miR-96-5p	hsa-miR-376c-3p	hsa-miR-495-3p	hsa-miR-182-5p	hsa-miR-183-5p
BRD4	0.0127727	4	hsa-miR-455-3p	hsa-miR-204-5p	hsa-miR-362-3p	hsa-miR-329-3p
SPAG9	0.0127727	4	hsa-miR-9-5p	hsa-miR-193b-3p	hsa-miR-218-5p	hsa-miR-381-3p
ACTG1	0.0134836	6	hsa-miR-1180-3p	hsa-miR-935	hsa-miR-193b-3p	hsa-miR-99b-5p	hsa-miR-149-5p	hsa-miR-34a-5p
AURKA	0.0134836	6	hsa-miR-193a-3p	hsa-miR-137	hsa-miR-154-5p	hsa-miR-149-5p	hsa-miR-183-5p	hsa-miR-129-1-3p
ERBB2	0.0134836	6	hsa-miR-193a-5p	hsa-miR-193a-3p	hsa-miR-134-5p	hsa-miR-22-5p	hsa-miR-34a-5p	hsa-miR-22-3p
PPP2R2A	0.0134836	6	hsa-miR-31-5p	hsa-miR-409-3p	hsa-miR-218-5p	hsa-miR-154-5p	hsa-miR-143-3p	hsa-miR-455-3p
WNK3	0.0134836	6	hsa-miR-204-5p	hsa-miR-411-5p	hsa-miR-660-5p	hsa-miR-497-5p	hsa-miR-362-3p	hsa-miR-329-3p
YTHDF1	0.0134836	6	hsa-miR-149-5p	hsa-miR-218-5p	hsa-miR-365b-3p	hsa-miR-660-5p	hsa-miR-139-5p	hsa-miR-376c-3p
GEMIN6	0.0136836	5	hsa-miR-493-5p	hsa-miR-362-3p	hsa-miR-329-3p	hsa-miR-411-5p	hsa-miR-495-3p
PPARA	0.0136836	5	hsa-miR-22-3p	hsa-miR-9-5p	hsa-miR-129-5p	hsa-miR-34a-5p	hsa-miR-9-3p
API5	0.013831	3	hsa-miR-224-5p	hsa-miR-183-5p	hsa-miR-411-5p
B4GALT6	0.013831	3	hsa-miR-9-3p	hsa-miR-362-3p	hsa-miR-329-3p
DONSON	0.013831	3	hsa-miR-193b-3p	hsa-miR-362-3p	hsa-miR-329-3p
HMGCR	0.013831	3	hsa-miR-193b-3p	hsa-miR-362-3p	hsa-miR-329-3p
KLF12	0.013831	3	hsa-miR-218-5p	hsa-miR-34a-5p	hsa-miR-137
NFYB	0.013831	3	hsa-miR-485-3p	hsa-miR-143-3p	hsa-miR-137
PAPPA	0.013831	3	hsa-miR-143-3p	hsa-miR-362-3p	hsa-miR-329-3p
SEC31A	0.013831	3	hsa-miR-193b-3p	hsa-miR-218-5p	hsa-miR-127-3p
STRADB	0.013831	3	hsa-miR-193b-3p	hsa-miR-497-5p	hsa-miR-152-3p
TRAP1	0.013831	3	hsa-miR-1180-3p	hsa-miR-193b-3p	hsa-miR-149-5p
UTP18	0.013831	3	hsa-miR-149-5p	hsa-miR-193b-3p	hsa-miR-193a-3p
SS18	0.0141286	4	hsa-miR-218-5p	hsa-miR-485-3p	hsa-miR-362-3p	hsa-miR-329-3p
TTC33	0.0141286	4	hsa-miR-218-5p	hsa-miR-500a-5p	hsa-miR-381-3p	hsa-miR-22-3p
ADRB3	0.0141409	2	hsa-miR-362-3p	hsa-miR-329-3p
ALMS1	0.0141409	2	hsa-miR-22-3p	hsa-miR-218-5p
AP2A2	0.0141409	2	hsa-miR-34a-5p	hsa-miR-218-5p
BNIP3	0.0141409	2	hsa-miR-210-3p	hsa-miR-34a-5p
BTF3	0.0141409	2	hsa-miR-22-3p	hsa-miR-455-3p
CASP9	0.0141409	2	hsa-miR-193b-3p	hsa-miR-34a-5p
CT62	0.0141409	2	hsa-miR-362-5p	hsa-miR-500a-5p
CUX1	0.0141409	2	hsa-miR-455-3p	hsa-miR-218-5p
DEAF1	0.0141409	2	hsa-miR-218-5p	hsa-miR-210-3p
DHX8	0.0141409	2	hsa-miR-1180-3p	hsa-miR-935
DOCK1	0.0141409	2	hsa-miR-183-5p	hsa-miR-31-5p
DSP	0.0141409	2	hsa-miR-9-5p	hsa-miR-34a-5p
EVI2A	0.0141409	2	hsa-miR-362-3p	hsa-miR-329-3p
GCM2	0.0141409	2	hsa-miR-362-5p	hsa-miR-500a-5p
HEMGN	0.0141409	2	hsa-miR-362-3p	hsa-miR-329-3p
KIF2A	0.0141409	2	hsa-miR-183-5p	hsa-miR-34a-5p
MAPK3	0.0141409	2	hsa-miR-34a-5p	hsa-miR-9-3p
MMP7	0.0141409	2	hsa-miR-34a-5p	hsa-miR-543
NOMO3	0.0141409	2	hsa-miR-362-5p	hsa-miR-149-5p
PLAU	0.0141409	2	hsa-miR-193b-3p	hsa-miR-193a-3p
PSEN1	0.0141409	2	hsa-miR-183-5p	hsa-miR-935
TGM2	0.0141409	2	hsa-miR-34a-5p	hsa-miR-127-3p
KCNB1	0.0143626	6	hsa-miR-362-3p	hsa-miR-329-3p	hsa-miR-129-2-3p	hsa-miR-129-1-3p	hsa-let-7i-3p	hsa-miR-210-3p
ACTR1A	0.014766	5	hsa-miR-193b-3p	hsa-miR-210-3p	hsa-miR-455-3p	hsa-miR-129-5p	hsa-miR-138-5p
HIST2H2AA3	0.014766	5	hsa-miR-34a-5p	hsa-miR-193b-3p	hsa-miR-149-5p	hsa-miR-362-3p	hsa-miR-329-3p
CERS4	0.0152668	7	hsa-miR-9-5p	hsa-miR-362-5p	hsa-miR-129-5p	hsa-miR-143-3p	hsa-miR-134-5p	hsa-miR-660-5p	hsa-miR-149-5p
CLIC4	0.0152668	7	hsa-miR-193b-3p	hsa-miR-139-5p	hsa-miR-362-3p	hsa-miR-329-3p	hsa-miR-455-3p	hsa-miR-129-2-3p	hsa-miR-129-1-3p
DICER1	0.015281	6	hsa-miR-154-5p	hsa-miR-497-5p	hsa-miR-9-5p	hsa-miR-218-5p	hsa-miR-152-3p	hsa-miR-31-3p
BLOC1S4	0.0155729	4	hsa-miR-455-3p	hsa-miR-362-3p	hsa-miR-329-3p	hsa-miR-31-3p
CASP3	0.0155729	4	hsa-miR-138-5p	hsa-miR-885-5p	hsa-miR-224-5p	hsa-miR-34a-5p
EIF4G1	0.0155729	4	hsa-miR-34a-5p	hsa-miR-96-5p	hsa-miR-455-3p	hsa-miR-218-5p
GALNT1	0.0155729	4	hsa-miR-129-5p	hsa-miR-497-5p	hsa-miR-224-5p	hsa-miR-204-5p
RPS6KB1	0.0155729	4	hsa-miR-497-5p	hsa-miR-362-5p	hsa-miR-500a-5p	hsa-miR-218-5p
SOX9	0.0155729	4	hsa-miR-495-3p	hsa-miR-362-3p	hsa-miR-329-3p	hsa-miR-138-5p
NR2F2	0.0159046	5	hsa-miR-935	hsa-miR-129-5p	hsa-miR-409-3p	hsa-miR-362-3p	hsa-miR-329-3p
SEMA4C	0.0159046	5	hsa-miR-193b-3p	hsa-miR-708-5p	hsa-miR-138-5p	hsa-miR-362-3p	hsa-miR-329-3p
ANKRD44	0.0159577	3	hsa-miR-362-3p	hsa-miR-329-3p	hsa-miR-129-5p
BID	0.0159577	3	hsa-miR-149-5p	hsa-miR-129-5p	hsa-miR-204-5p
C1orf216	0.0159577	3	hsa-miR-362-3p	hsa-miR-329-3p	hsa-miR-381-3p
DAPK1	0.0159577	3	hsa-miR-218-5p	hsa-miR-376c-3p	hsa-miR-34a-5p
HDAC4	0.0159577	3	hsa-miR-22-3p	hsa-miR-9-5p	hsa-miR-381-3p
KIF5C	0.0159577	3	hsa-miR-183-5p	hsa-miR-362-3p	hsa-miR-329-3p
LILRB1	0.0159577	3	hsa-miR-362-3p	hsa-miR-329-3p	hsa-miR-143-3p
PLA2G2D	0.0159577	3	hsa-miR-449a	hsa-miR-34a-5p	hsa-miR-183-5p
PTGS2	0.0159577	3	hsa-miR-137	hsa-miR-143-3p	hsa-miR-204-5p
SRRM2	0.0159577	3	hsa-miR-34a-5p	hsa-miR-455-3p	hsa-miR-31-5p
USP47	0.0159577	3	hsa-miR-34a-5p	hsa-miR-204-5p	hsa-miR-218-5p
VAC14	0.0159577	3	hsa-miR-381-3p	hsa-miR-362-3p	hsa-miR-329-3p
VAPB	0.0159577	3	hsa-miR-22-3p	hsa-miR-362-3p	hsa-miR-329-3p
TIGAR	0.0171007	5	hsa-miR-34a-5p	hsa-miR-193b-3p	hsa-miR-455-3p	hsa-miR-204-5p	hsa-miR-193a-3p
ADCYAP1R1	0.0171073	4	hsa-miR-362-3p	hsa-miR-329-3p	hsa-miR-365b-3p	hsa-miR-204-5p
EFNB2	0.0171073	4	hsa-miR-204-5p	hsa-miR-218-5p	hsa-miR-96-5p	hsa-miR-497-5p
SATB2	0.0172393	6	hsa-miR-31-5p	hsa-miR-34a-5p	hsa-miR-149-5p	hsa-miR-182-5p	hsa-miR-218-5p	hsa-miR-449a
HSP90AA1	0.0178283	7	hsa-miR-204-5p	hsa-miR-183-5p	hsa-miR-362-5p	hsa-miR-224-5p	hsa-miR-495-3p	hsa-miR-139-5p	hsa-miR-152-3p
ARNT	0.0182584	3	hsa-miR-218-5p	hsa-miR-362-3p	hsa-miR-329-3p
BRD3	0.0182584	3	hsa-miR-487a-3p	hsa-miR-154-3p	hsa-miR-129-5p
DNAJB5	0.0182584	3	hsa-miR-204-5p	hsa-miR-129-2-3p	hsa-miR-129-1-3p
EPS8	0.0182584	3	hsa-miR-543	hsa-miR-129-5p	hsa-miR-379-5p
HNF4A	0.0182584	3	hsa-miR-34a-5p	hsa-miR-449a	hsa-miR-143-3p
RPL15	0.0182584	3	hsa-miR-149-5p	hsa-miR-218-5p	hsa-miR-224-5p
SSX5	0.0182584	3	hsa-miR-134-5p	hsa-miR-449a	hsa-miR-34a-5p
TACC1	0.0182584	3	hsa-miR-193b-3p	hsa-miR-500a-5p	hsa-miR-22-3p
WSCD2	0.0182584	3	hsa-miR-485-3p	hsa-miR-362-3p	hsa-miR-329-3p
ZNF614	0.0182584	3	hsa-miR-31-3p	hsa-miR-34a-5p	hsa-miR-449a
PDCD4	0.0182809	6	hsa-miR-183-5p	hsa-miR-182-5p	hsa-miR-218-5p	hsa-miR-21-3p	hsa-miR-129-1-3p	hsa-miR-129-2-3p
KLHL42	0.0183554	5	hsa-miR-299-5p	hsa-miR-193b-3p	hsa-miR-193a-3p	hsa-miR-362-3p	hsa-miR-329-3p
ADGRG3	0.0185239	2	hsa-miR-34a-5p	hsa-miR-449a
ALCAM	0.0185239	2	hsa-miR-152-3p	hsa-miR-9-5p
ANK3	0.0185239	2	hsa-miR-218-5p	hsa-miR-34a-5p
CD151	0.0185239	2	hsa-miR-22-3p	hsa-miR-152-3p
CEBPA	0.0185239	2	hsa-miR-138-5p	hsa-miR-193a-5p
DHFR	0.0185239	2	hsa-miR-935	hsa-miR-99b-5p
DNAJA3	0.0185239	2	hsa-miR-193b-3p	hsa-miR-149-5p
DUT	0.0185239	2	hsa-miR-193b-3p	hsa-miR-34a-5p
EGR1	0.0185239	2	hsa-miR-183-5p	hsa-miR-487a-3p
EIF4B	0.0185239	2	hsa-miR-193b-3p	hsa-miR-149-5p
ELMO2	0.0185239	2	hsa-miR-193b-3p	hsa-miR-193a-3p
ESRRA	0.0185239	2	hsa-miR-137	hsa-miR-497-5p
GCC2	0.0185239	2	hsa-miR-193b-3p	hsa-miR-9-3p
GSTM5	0.0185239	2	hsa-miR-362-3p	hsa-miR-329-3p
HNF4G	0.0185239	2	hsa-miR-129-5p	hsa-miR-34a-5p
MYBBP1A	0.0185239	2	hsa-miR-193b-3p	hsa-miR-183-5p
NSUN2	0.0185239	2	hsa-miR-193b-3p	hsa-miR-149-5p
PELI2	0.0185239	2	hsa-miR-362-3p	hsa-miR-329-3p
PRKCE	0.0185239	2	hsa-miR-31-5p	hsa-miR-96-5p
RPL26	0.0185239	2	hsa-miR-935	hsa-miR-193b-3p
SHC4	0.0185239	2	hsa-miR-455-3p	hsa-miR-543
SLC22A4	0.0185239	2	hsa-miR-362-3p	hsa-miR-329-3p
SMARCB1	0.0185239	2	hsa-miR-381-3p	hsa-miR-218-5p
SNRNP200	0.0185239	2	hsa-miR-193b-3p	hsa-miR-149-5p
SPCS2	0.0185239	2	hsa-miR-329-3p	hsa-miR-362-3p
SRC	0.0185239	2	hsa-miR-34a-5p	hsa-miR-31-5p
STK36	0.0185239	2	hsa-miR-362-3p	hsa-miR-329-3p
UBAP2	0.0185239	2	hsa-miR-34a-5p	hsa-miR-218-5p
WDR62	0.0185239	2	hsa-miR-193b-3p	hsa-miR-149-5p
XRCC1	0.0185239	2	hsa-miR-34a-5p	hsa-miR-193b-3p
TNRC6B	0.0185754	11	hsa-miR-183-5p	hsa-miR-31-5p	hsa-miR-362-3p	hsa-miR-329-3p	hsa-miR-543	hsa-miR-497-5p	hsa-miR-152-3p	hsa-miR-370-3p	hsa-miR-299-5p	hsa-miR-210-3p	hsa-miR-129-5p
CCT4	0.0187334	4	hsa-miR-193b-3p	hsa-miR-149-5p	hsa-miR-362-3p	hsa-miR-329-3p
CHRFAM7A	0.0187334	4	hsa-miR-362-3p	hsa-miR-329-3p	hsa-miR-152-3p	hsa-miR-129-5p
RNMT	0.0187334	4	hsa-miR-218-5p	hsa-miR-362-3p	hsa-miR-329-3p	hsa-miR-337-3p
EDEM3	0.0193651	6	hsa-miR-218-5p	hsa-miR-449a	hsa-miR-34a-5p	hsa-miR-379-5p	hsa-miR-299-5p	hsa-miR-9-5p
FOS	0.0196698	5	hsa-miR-139-5p	hsa-miR-543	hsa-miR-493-5p	hsa-miR-34a-5p	hsa-miR-449a
VEGFA	0.0198187	8	hsa-miR-134-5p	hsa-miR-34a-5p	hsa-miR-9-5p	hsa-miR-497-5p	hsa-miR-495-3p	hsa-miR-362-3p	hsa-miR-329-3p	hsa-miR-296-5p
DNMT1	0.0204527	4	hsa-miR-152-3p	hsa-miR-193b-3p	hsa-miR-149-5p	hsa-miR-218-5p
HIST2H3A	0.0204527	4	hsa-miR-34a-5p	hsa-miR-455-3p	hsa-miR-497-5p	hsa-miR-193b-3p
HLA-A	0.0204527	4	hsa-miR-9-5p	hsa-miR-183-5p	hsa-miR-152-3p	hsa-miR-218-5p
HUWE1	0.0204527	4	hsa-miR-34a-5p	hsa-miR-660-5p	hsa-miR-193b-3p	hsa-miR-149-5p
IRS1	0.0204527	4	hsa-miR-152-3p	hsa-miR-362-3p	hsa-miR-329-3p	hsa-miR-628-5p
PIK3CG	0.0204527	4	hsa-miR-362-3p	hsa-miR-329-3p	hsa-miR-127-3p	hsa-miR-34a-5p
BMP7	0.0207341	3	hsa-miR-22-3p	hsa-miR-34a-5p	hsa-miR-137
C21orf62	0.0207341	3	hsa-miR-129-5p	hsa-miR-204-5p	hsa-miR-497-5p
IL6	0.0207341	3	hsa-miR-149-5p	hsa-miR-9-5p	hsa-miR-451a
JPT2	0.0207341	3	hsa-miR-193b-3p	hsa-miR-9-5p	hsa-miR-497-5p
NLRC5	0.0207341	3	hsa-miR-218-5p	hsa-miR-149-5p	hsa-miR-34a-5p
SNX16	0.0207341	3	hsa-miR-96-5p	hsa-miR-337-3p	hsa-miR-497-5p
ZNF618	0.0207341	3	hsa-miR-193b-3p	hsa-miR-21-3p	hsa-miR-210-3p
SLC35E2B	0.0210448	5	hsa-miR-218-5p	hsa-miR-129-5p	hsa-miR-137	hsa-miR-183-5p	hsa-miR-497-5p
MAP3K1	0.0222666	4	hsa-miR-34a-5p	hsa-miR-193a-3p	hsa-miR-193b-3p	hsa-miR-451a
PLK1	0.0222666	4	hsa-miR-296-5p	hsa-miR-210-3p	hsa-miR-22-3p	hsa-miR-183-5p
RAB27A	0.0222666	4	hsa-miR-31-5p	hsa-miR-129-5p	hsa-miR-134-5p	hsa-miR-411-5p
SLC44A1	0.0222666	4	hsa-miR-362-3p	hsa-miR-329-3p	hsa-miR-129-5p	hsa-miR-493-5p
KLRD1	0.0224815	5	hsa-miR-183-5p	hsa-miR-365b-3p	hsa-miR-500a-5p	hsa-miR-129-2-3p	hsa-miR-129-1-3p
MBD4	0.0224815	5	hsa-miR-182-5p	hsa-miR-183-5p	hsa-miR-96-5p	hsa-miR-497-5p	hsa-miR-500a-5p
PRKAA1	0.0224815	5	hsa-miR-154-3p	hsa-miR-487a-3p	hsa-miR-497-5p	hsa-miR-9-5p	hsa-miR-137
NUCKS1	0.0227526	7	hsa-miR-34a-5p	hsa-miR-193b-3p	hsa-miR-149-5p	hsa-miR-4299	hsa-miR-365b-3p	hsa-miR-497-5p	hsa-miR-370-3p
PANK3	0.0227526	7	hsa-miR-218-5p	hsa-miR-365b-3p	hsa-miR-183-5p	hsa-miR-154-3p	hsa-miR-487a-3p	hsa-miR-485-3p	hsa-miR-337-3p
ELAVL1	0.0233856	3	hsa-miR-9-5p	hsa-miR-218-5p	hsa-miR-296-5p
FERMT2	0.0233856	3	hsa-miR-218-5p	hsa-miR-4299	hsa-miR-138-5p
LONP2	0.0233856	3	hsa-miR-193b-3p	hsa-miR-22-3p	hsa-miR-129-5p
MAPRE2	0.0233856	3	hsa-miR-204-5p	hsa-miR-455-3p	hsa-miR-370-3p
NUDT5	0.0233856	3	hsa-miR-34a-5p	hsa-miR-218-5p	hsa-miR-4286
RNF141	0.0233856	3	hsa-miR-411-5p	hsa-miR-409-3p	hsa-miR-495-3p
SNAI1	0.0233856	3	hsa-miR-204-5p	hsa-miR-34a-5p	hsa-miR-22-3p
VASN	0.0233856	3	hsa-miR-449a	hsa-miR-34a-5p	hsa-miR-22-3p
VPS51	0.0233856	3	hsa-miR-182-5p	hsa-miR-296-5p	hsa-miR-218-5p
ZDHHC16	0.0233856	3	hsa-miR-34a-5p	hsa-miR-449a	hsa-miR-497-5p
AIRE	0.0233997	2	hsa-miR-143-3p	hsa-miR-409-5p
CASC3	0.0233997	2	hsa-miR-193b-3p	hsa-miR-182-5p
CASP1	0.0233997	2	hsa-miR-337-3p	hsa-miR-34a-5p
CSMD2	0.0233997	2	hsa-miR-362-3p	hsa-miR-329-3p
FAF2	0.0233997	2	hsa-miR-193b-3p	hsa-miR-149-5p
FNBP4	0.0233997	2	hsa-miR-218-5p	hsa-miR-139-5p
GIT2	0.0233997	2	hsa-miR-218-5p	hsa-miR-210-3p
GPR21	0.0233997	2	hsa-miR-362-3p	hsa-miR-329-3p
ITGB3BP	0.0233997	2	hsa-miR-9-5p	hsa-miR-224-5p
KIF1A	0.0233997	2	hsa-miR-149-5p	hsa-miR-9-5p
NR5A2	0.0233997	2	hsa-miR-139-5p	hsa-miR-376c-3p
SEMA3D	0.0233997	2	hsa-miR-193a-3p	hsa-miR-628-5p
TRIP12	0.0233997	2	hsa-miR-193b-3p	hsa-miR-149-5p
TSC22D4	0.0233997	2	hsa-miR-22-3p	hsa-miR-455-3p
ZYX	0.0233997	2	hsa-miR-96-5p	hsa-miR-193b-3p
HAT1	0.0241762	4	hsa-miR-381-3p	hsa-miR-493-5p	hsa-miR-362-3p	hsa-miR-329-3p
ANKRD36	0.0255436	5	hsa-miR-376c-3p	hsa-miR-96-5p	hsa-miR-182-5p	hsa-miR-183-5p	hsa-miR-497-5p
COQ7	0.0255436	5	hsa-miR-224-5p	hsa-miR-193b-3p	hsa-miR-193a-3p	hsa-miR-337-3p	hsa-miR-137
FOXP1	0.0255436	5	hsa-miR-34a-5p	hsa-miR-22-3p	hsa-miR-9-5p	hsa-miR-218-5p	hsa-miR-152-3p
STMN1	0.0255436	5	hsa-miR-193b-3p	hsa-miR-9-5p	hsa-miR-210-3p	hsa-miR-34a-5p	hsa-miR-31-5p
VPS37B	0.0255436	5	hsa-miR-34a-5p	hsa-miR-708-5p	hsa-miR-296-5p	hsa-miR-449a	hsa-miR-152-3p
KANSL1	0.0261248	7	hsa-miR-149-5p	hsa-miR-154-3p	hsa-miR-487a-3p	hsa-miR-1180-3p	hsa-miR-365b-3p	hsa-miR-485-3p	hsa-miR-204-5p
REXO2	0.0261825	4	hsa-miR-218-5p	hsa-miR-31-5p	hsa-miR-362-3p	hsa-miR-329-3p
ADAMTS9	0.026213	3	hsa-miR-495-3p	hsa-miR-362-3p	hsa-miR-329-3p
HARS	0.026213	3	hsa-miR-149-5p	hsa-miR-183-5p	hsa-miR-204-5p
JADE3	0.026213	3	hsa-miR-193b-3p	hsa-miR-493-5p	hsa-miR-376c-3p
LOX	0.026213	3	hsa-miR-182-5p	hsa-miR-9-5p	hsa-miR-96-5p
MCM5	0.026213	3	hsa-miR-885-5p	hsa-miR-193b-3p	hsa-miR-34a-5p
MDH2	0.026213	3	hsa-miR-193b-3p	hsa-miR-193a-3p	hsa-miR-455-3p
METTL16	0.026213	3	hsa-miR-193b-3p	hsa-miR-362-3p	hsa-miR-329-3p
OPN5	0.026213	3	hsa-miR-204-5p	hsa-miR-362-3p	hsa-miR-329-3p
SAE1	0.026213	3	hsa-miR-299-5p	hsa-miR-129-2-3p	hsa-miR-129-1-3p
SLC35B4	0.026213	3	hsa-miR-362-3p	hsa-miR-329-3p	hsa-miR-129-5p
STARD13	0.026213	3	hsa-miR-21-3p	hsa-miR-152-3p	hsa-miR-9-5p
TBCK	0.026213	3	hsa-miR-337-3p	hsa-miR-362-3p	hsa-miR-329-3p
TRAF3	0.026213	3	hsa-miR-129-5p	hsa-miR-4286	hsa-miR-34a-5p
VAPA	0.026213	3	hsa-miR-362-3p	hsa-miR-329-3p	hsa-miR-129-5p
C16orf52	0.0271707	5	hsa-miR-495-3p	hsa-miR-362-3p	hsa-miR-329-3p	hsa-miR-129-5p	hsa-miR-493-5p
KPNA4	0.0271707	5	hsa-miR-362-3p	hsa-miR-329-3p	hsa-miR-152-3p	hsa-miR-409-3p	hsa-miR-708-5p
RNF41	0.0271707	5	hsa-miR-183-5p	hsa-miR-708-5p	hsa-miR-337-3p	hsa-miR-9-3p	hsa-miR-495-3p
NUDT3	0.0275227	10	hsa-miR-31-5p	hsa-miR-129-5p	hsa-miR-362-3p	hsa-miR-329-3p	hsa-miR-143-3p	hsa-miR-204-5p	hsa-miR-493-5p	hsa-miR-9-3p	hsa-miR-34a-5p	hsa-miR-449a
EIF4A2	0.0282866	4	hsa-miR-381-3p	hsa-miR-543	hsa-miR-218-5p	hsa-miR-183-5p
HIST1H1E	0.0282866	4	hsa-miR-34a-5p	hsa-miR-1180-3p	hsa-miR-455-3p	hsa-miR-193b-3p
ZEB1	0.0282866	4	hsa-miR-183-5p	hsa-miR-96-5p	hsa-miR-409-3p	hsa-miR-455-3p
TGFBR2	0.0285554	7	hsa-miR-204-5p	hsa-miR-370-3p	hsa-miR-409-3p	hsa-miR-34a-5p	hsa-miR-449a	hsa-miR-9-5p	hsa-miR-495-3p
ACSL1	0.0287387	2	hsa-miR-34a-5p	hsa-miR-154-5p
ARHGAP27	0.0287387	2	hsa-miR-362-3p	hsa-miR-329-3p
AURKAIP1	0.0287387	2	hsa-miR-218-5p	hsa-miR-497-5p
BARD1	0.0287387	2	hsa-miR-193b-3p	hsa-miR-182-5p
BMP10	0.0287387	2	hsa-miR-362-3p	hsa-miR-329-3p
CTPS2	0.0287387	2	hsa-miR-137	hsa-miR-628-5p
DHX30	0.0287387	2	hsa-miR-193b-3p	hsa-miR-149-5p
DNAAF5	0.0287387	2	hsa-miR-149-5p	hsa-miR-31-5p
EDF1	0.0287387	2	hsa-miR-99b-5p	hsa-miR-149-5p
GRIPAP1	0.0287387	2	hsa-miR-362-3p	hsa-miR-329-3p
HDAC1	0.0287387	2	hsa-miR-449a	hsa-miR-34a-5p
KCNA4	0.0287387	2	hsa-miR-362-3p	hsa-miR-329-3p
KLF5	0.0287387	2	hsa-miR-9-5p	hsa-miR-143-3p
LRRC38	0.0287387	2	hsa-miR-362-3p	hsa-miR-329-3p
MAP3K8	0.0287387	2	hsa-miR-370-3p	hsa-miR-9-5p
NLRP8	0.0287387	2	hsa-miR-362-3p	hsa-miR-329-3p
PAX9	0.0287387	2	hsa-miR-137	hsa-miR-3907
PHOX2B	0.0287387	2	hsa-miR-9-3p	hsa-miR-543
PIK3R3	0.0287387	2	hsa-miR-193a-5p	hsa-miR-152-3p
PPIL2	0.0287387	2	hsa-miR-31-5p	hsa-miR-500a-5p
RGS12	0.0287387	2	hsa-miR-149-5p	hsa-miR-138-5p
RPS10	0.0287387	2	hsa-miR-193b-3p	hsa-miR-99b-5p
SMARCA4	0.0287387	2	hsa-miR-34a-5p	hsa-miR-139-5p
SORT1	0.0287387	2	hsa-miR-34a-5p	hsa-miR-218-5p
TBC1D1	0.0287387	2	hsa-miR-193b-3p	hsa-miR-299-5p
TCF12	0.0287387	2	hsa-miR-204-5p	hsa-miR-139-5p
TLR2	0.0287387	2	hsa-miR-154-5p	hsa-miR-143-3p
TNF	0.0287387	2	hsa-miR-143-3p	hsa-miR-34a-5p
TRIM41	0.0287387	2	hsa-miR-296-5p	hsa-miR-628-5p
ZNF276	0.0287387	2	hsa-miR-149-5p	hsa-miR-411-5p
ZNF648	0.0287387	2	hsa-miR-129-1-3p	hsa-miR-129-2-3p
ABLIM1	0.0288629	5	hsa-miR-34a-5p	hsa-miR-152-3p	hsa-miR-362-3p	hsa-miR-329-3p	hsa-miR-411-5p
CRIM1	0.0288629	5	hsa-miR-455-3p	hsa-miR-497-5p	hsa-miR-129-5p	hsa-miR-337-3p	hsa-miR-183-5p
FOXO3	0.0288629	5	hsa-miR-182-5p	hsa-miR-96-5p	hsa-miR-9-5p	hsa-miR-218-5p	hsa-miR-31-5p
CDK12	0.0292159	3	hsa-miR-193b-3p	hsa-miR-193a-3p	hsa-miR-9-5p
HNRNPL	0.0292159	3	hsa-miR-193b-3p	hsa-miR-183-5p	hsa-miR-885-5p
LRRFIP1	0.0292159	3	hsa-miR-34a-5p	hsa-miR-149-5p	hsa-miR-218-5p
PCMTD2	0.0292159	3	hsa-miR-365b-3p	hsa-miR-935	hsa-miR-9-5p
POT1	0.0292159	3	hsa-miR-362-3p	hsa-miR-329-3p	hsa-miR-134-5p
PRDM1	0.0292159	3	hsa-miR-9-5p	hsa-miR-127-3p	hsa-miR-129-5p
PTPN11	0.0292159	3	hsa-miR-218-5p	hsa-miR-193b-3p	hsa-miR-183-5p
RHOQ	0.0292159	3	hsa-miR-362-3p	hsa-miR-329-3p	hsa-miR-218-5p
TACC3	0.0292159	3	hsa-miR-193b-3p	hsa-miR-149-5p	hsa-miR-152-3p
NUFIP2	0.0295567	15	hsa-miR-183-5p	hsa-miR-34a-5p	hsa-miR-193a-3p	hsa-miR-182-5p	hsa-miR-370-3p	hsa-miR-224-5p	hsa-miR-455-3p	hsa-miR-218-5p	hsa-miR-409-3p	hsa-miR-935	hsa-miR-365b-3p	hsa-miR-497-5p	hsa-miR-329-3p	hsa-miR-362-3p	hsa-miR-193b-3p
EPB41L1	0.0304892	4	hsa-miR-129-5p	hsa-miR-411-5p	hsa-miR-4286	hsa-miR-9-3p
EZH2	0.0304892	4	hsa-miR-138-5p	hsa-miR-193b-3p	hsa-miR-708-5p	hsa-miR-137
NDUFS1	0.0304892	4	hsa-miR-218-5p	hsa-miR-362-3p	hsa-miR-329-3p	hsa-miR-493-5p
OIP5	0.0304892	4	hsa-miR-193b-3p	hsa-miR-218-5p	hsa-miR-501-3p	hsa-miR-139-5p
PTPN9	0.0304892	4	hsa-miR-183-5p	hsa-miR-193b-3p	hsa-miR-193a-3p	hsa-miR-96-5p
VPS18	0.0304892	4	hsa-miR-3907	hsa-miR-362-5p	hsa-miR-455-3p	hsa-miR-500a-5p
HSPA13	0.030621	5	hsa-miR-381-3p	hsa-miR-449a	hsa-miR-34a-5p	hsa-miR-183-5p	hsa-miR-409-3p
PAPD7	0.030621	5	hsa-miR-3907	hsa-miR-137	hsa-miR-299-5p	hsa-miR-218-5p	hsa-miR-411-5p
UBE2H	0.0311598	6	hsa-miR-451a	hsa-miR-501-3p	hsa-miR-218-5p	hsa-miR-497-5p	hsa-miR-362-3p	hsa-miR-329-3p
ABCC1	0.0323937	3	hsa-miR-134-5p	hsa-miR-9-5p	hsa-miR-224-5p
COX1	0.0323937	3	hsa-miR-708-5p	hsa-miR-193b-3p	hsa-miR-149-5p
EDC3	0.0323937	3	hsa-miR-22-3p	hsa-miR-99b-5p	hsa-miR-31-5p
GALM	0.0323937	3	hsa-miR-455-3p	hsa-miR-370-3p	hsa-miR-129-5p
KLB	0.0323937	3	hsa-miR-34a-5p	hsa-miR-129-2-3p	hsa-miR-129-1-3p
KLF4	0.0323937	3	hsa-miR-34a-5p	hsa-miR-137	hsa-miR-152-3p
MAP2K2	0.0323937	3	hsa-miR-370-3p	hsa-miR-224-5p	hsa-miR-129-5p
MED10	0.0323937	3	hsa-miR-543	hsa-miR-660-5p	hsa-miR-409-3p
MID1	0.0323937	3	hsa-miR-149-5p	hsa-miR-218-5p	hsa-miR-381-3p
MKL2	0.0323937	3	hsa-miR-3907	hsa-miR-139-5p	hsa-miR-183-5p
PHEX	0.0323937	3	hsa-miR-574-3p	hsa-miR-362-3p	hsa-miR-329-3p
RNF146	0.0323937	3	hsa-miR-193a-3p	hsa-miR-193b-3p	hsa-miR-9-5p
SIK3	0.0323937	3	hsa-miR-500a-5p	hsa-miR-362-3p	hsa-miR-329-3p
CASP8	0.032791	4	hsa-miR-495-3p	hsa-miR-34a-5p	hsa-miR-296-5p	hsa-miR-362-5p
AGO1	0.0338718	7	hsa-miR-455-3p	hsa-miR-193b-3p	hsa-miR-149-5p	hsa-miR-138-5p	hsa-miR-34a-5p	hsa-miR-31-5p	hsa-miR-218-5p
NUP98	0.0343371	5	hsa-miR-34a-5p	hsa-miR-149-5p	hsa-miR-129-2-3p	hsa-miR-129-1-3p	hsa-miR-21-3p
PIK3R1	0.0343371	5	hsa-miR-497-5p	hsa-miR-362-3p	hsa-miR-329-3p	hsa-miR-143-3p	hsa-miR-487a-3p
TFRC	0.0343371	5	hsa-miR-22-3p	hsa-miR-210-3p	hsa-miR-34a-5p	hsa-miR-9-5p	hsa-miR-218-5p
ADAM10	0.0345129	2	hsa-miR-451a	hsa-miR-449a
C1orf116	0.0345129	2	hsa-miR-362-3p	hsa-miR-329-3p
C1QBP	0.0345129	2	hsa-miR-193b-3p	hsa-miR-193a-3p
CASP7	0.0345129	2	hsa-miR-224-5p	hsa-miR-34a-5p
CCT3	0.0345129	2	hsa-miR-183-5p	hsa-miR-34a-5p
CD19	0.0345129	2	hsa-miR-362-3p	hsa-miR-329-3p
CHCHD7	0.0345129	2	hsa-miR-129-2-3p	hsa-miR-129-1-3p
CLEC14A	0.0345129	2	hsa-miR-362-3p	hsa-miR-329-3p
COL3A1	0.0345129	2	hsa-miR-455-3p	hsa-miR-143-3p
CYFIP2	0.0345129	2	hsa-miR-149-5p	hsa-miR-9-5p
CYTH3	0.0345129	2	hsa-miR-449a	hsa-miR-34a-5p
DUSP22	0.0345129	2	hsa-miR-1180-3p	hsa-miR-139-5p
EPC1	0.0345129	2	hsa-miR-218-5p	hsa-miR-129-5p
ERLIN1	0.0345129	2	hsa-miR-34a-5p	hsa-miR-218-5p
FAM198A	0.0345129	2	hsa-miR-362-3p	hsa-miR-329-3p
GPR78	0.0345129	2	hsa-miR-362-3p	hsa-miR-329-3p
HCAR2	0.0345129	2	hsa-miR-409-3p	hsa-miR-204-5p
ILF2	0.0345129	2	hsa-miR-149-5p	hsa-miR-31-5p
LPAR3	0.0345129	2	hsa-miR-362-3p	hsa-miR-329-3p
MOB3C	0.0345129	2	hsa-miR-362-3p	hsa-miR-329-3p
MRPL4	0.0345129	2	hsa-miR-193b-3p	hsa-miR-129-5p
ND6	0.0345129	2	hsa-miR-99b-5p	hsa-miR-149-5p
PI4K2A	0.0345129	2	hsa-miR-204-5p	hsa-miR-9-5p
PPARG	0.0345129	2	hsa-miR-138-5p	hsa-miR-218-5p
RASA1	0.0345129	2	hsa-miR-31-5p	hsa-miR-96-5p
RBM15B	0.0345129	2	hsa-miR-182-5p	hsa-miR-34a-5p
RHOV	0.0345129	2	hsa-miR-9-5p	hsa-miR-193b-3p
RLF	0.0345129	2	hsa-miR-96-5p	hsa-miR-182-5p
SIPA1L3	0.0345129	2	hsa-miR-149-5p	hsa-miR-210-3p
SMN2	0.0345129	2	hsa-miR-193a-3p	hsa-miR-660-5p
SOX7	0.0345129	2	hsa-miR-9-5p	hsa-miR-935
SPRED2	0.0345129	2	hsa-miR-31-5p	hsa-miR-487a-3p
SULF2	0.0345129	2	hsa-miR-193b-3p	hsa-miR-218-5p
ZDHHC17	0.0345129	2	hsa-miR-362-3p	hsa-miR-329-3p
ZNF354C	0.0345129	2	hsa-miR-218-5p	hsa-miR-495-3p
HNRNPA1	0.0347396	8	hsa-miR-22-5p	hsa-miR-96-5p	hsa-miR-129-5p	hsa-miR-660-5p	hsa-miR-497-5p	hsa-miR-218-5p	hsa-miR-149-5p	hsa-miR-370-3p
SPOPL	0.0351925	4	hsa-miR-493-5p	hsa-miR-218-5p	hsa-miR-362-3p	hsa-miR-329-3p
SYPL1	0.0351925	4	hsa-miR-9-5p	hsa-miR-487a-3p	hsa-miR-154-3p	hsa-miR-497-5p
H3F3B	0.0352982	7	hsa-miR-34a-5p	hsa-miR-22-3p	hsa-miR-137	hsa-miR-129-2-3p	hsa-miR-129-1-3p	hsa-miR-299-5p	hsa-miR-183-5p
CTIF	0.0357454	3	hsa-miR-449a	hsa-miR-34a-5p	hsa-miR-708-5p
GAPDH	0.0357454	3	hsa-miR-149-5p	hsa-miR-96-5p	hsa-miR-218-5p
GNAL	0.0357454	3	hsa-miR-497-5p	hsa-miR-409-3p	hsa-miR-129-5p
GUCD1	0.0357454	3	hsa-miR-183-5p	hsa-miR-455-3p	hsa-miR-409-3p
ITGA5	0.0357454	3	hsa-miR-31-5p	hsa-miR-183-5p	hsa-miR-152-3p
JAG1	0.0357454	3	hsa-miR-34a-5p	hsa-miR-143-3p	hsa-miR-137
KPNB1	0.0357454	3	hsa-miR-455-3p	hsa-miR-149-5p	hsa-miR-9-5p
RPS3	0.0357454	3	hsa-miR-193b-3p	hsa-miR-182-5p	hsa-miR-493-5p
ULBP2	0.0357454	3	hsa-miR-34a-5p	hsa-miR-182-5p	hsa-miR-449a
WISP1	0.0357454	3	hsa-miR-204-5p	hsa-miR-362-3p	hsa-miR-329-3p
ZFHX4	0.0357454	3	hsa-miR-183-5p	hsa-miR-409-3p	hsa-miR-497-5p
ZNF496	0.0357454	3	hsa-miR-218-5p	hsa-miR-362-3p	hsa-miR-329-3p
CSNK1E	0.0362964	5	hsa-miR-149-5p	hsa-miR-210-3p	hsa-miR-3907	hsa-miR-497-5p	hsa-miR-411-5p
GIGYF1	0.0365221	12	hsa-miR-193b-3p	hsa-miR-149-5p	hsa-miR-204-5p	hsa-miR-34a-5p	hsa-miR-449a	hsa-miR-362-3p	hsa-miR-329-3p	hsa-miR-224-5p	hsa-miR-137	hsa-miR-9-5p	hsa-miR-296-5p	hsa-miR-31-5p
CD274	0.0376941	4	hsa-miR-708-5p	hsa-miR-138-5p	hsa-miR-152-3p	hsa-miR-497-5p
CKAP2L	0.0376941	4	hsa-miR-193b-3p	hsa-miR-129-5p	hsa-miR-31-5p	hsa-miR-500a-5p
COPS7B	0.0376941	4	hsa-miR-296-5p	hsa-miR-362-3p	hsa-miR-329-3p	hsa-miR-495-3p
PDXK	0.0376941	4	hsa-miR-193b-3p	hsa-miR-409-5p	hsa-miR-34a-5p	hsa-miR-449a
UST	0.0376941	4	hsa-miR-449a	hsa-miR-34a-5p	hsa-miR-154-5p	hsa-miR-149-5p
ZNF793	0.0376941	4	hsa-miR-129-5p	hsa-miR-411-5p	hsa-miR-21-3p	hsa-miR-455-3p
RORA	0.0382707	7	hsa-miR-129-5p	hsa-miR-137	hsa-miR-218-5p	hsa-miR-381-3p	hsa-miR-154-3p	hsa-miR-485-3p	hsa-miR-487a-3p
ARGFX	0.0383239	5	hsa-miR-129-2-3p	hsa-miR-129-1-3p	hsa-miR-455-3p	hsa-miR-129-5p	hsa-miR-411-5p
CYLD	0.0383239	5	hsa-miR-182-5p	hsa-miR-362-5p	hsa-miR-500a-5p	hsa-miR-362-3p	hsa-miR-329-3p
SF1	0.0383239	5	hsa-miR-935	hsa-miR-495-3p	hsa-miR-21-3p	hsa-miR-329-3p	hsa-miR-362-3p
COL12A1	0.0392694	3	hsa-miR-9-5p	hsa-miR-455-3p	hsa-miR-935
FAM216B	0.0392694	3	hsa-miR-362-3p	hsa-miR-329-3p	hsa-miR-4299
HIST1H2AI	0.0392694	3	hsa-miR-34a-5p	hsa-miR-149-5p	hsa-miR-9-5p
KCTD11	0.0392694	3	hsa-miR-362-3p	hsa-miR-329-3p	hsa-miR-204-5p
NCBP2	0.0392694	3	hsa-miR-34a-5p	hsa-miR-31-3p	hsa-miR-193a-5p
PAPD4	0.0392694	3	hsa-miR-152-3p	hsa-miR-139-5p	hsa-miR-885-5p
TLNRD1	0.0392694	3	hsa-miR-9-5p	hsa-miR-574-3p	hsa-miR-204-5p
CNOT6	0.0402961	4	hsa-miR-193b-3p	hsa-miR-9-5p	hsa-miR-96-5p	hsa-miR-183-5p
DDB1	0.0402961	4	hsa-miR-193b-3p	hsa-miR-149-5p	hsa-miR-362-3p	hsa-miR-329-3p
RDX	0.0402961	4	hsa-miR-31-5p	hsa-miR-409-3p	hsa-miR-362-3p	hsa-miR-329-3p
TNFRSF21	0.0402961	4	hsa-miR-193b-3p	hsa-miR-362-3p	hsa-miR-329-3p	hsa-miR-34a-5p
ADNP2	0.0406952	2	hsa-miR-224-5p	hsa-miR-96-5p
ANO6	0.0406952	2	hsa-miR-182-5p	hsa-miR-218-5p
ARPC5	0.0406952	2	hsa-miR-31-5p	hsa-miR-22-3p
BEX4	0.0406952	2	hsa-miR-362-3p	hsa-miR-329-3p
C17orf99	0.0406952	2	hsa-miR-129-5p	hsa-miR-31-5p
C2CD5	0.0406952	2	hsa-miR-31-5p	hsa-miR-381-3p
CDC20	0.0406952	2	hsa-miR-193b-3p	hsa-miR-34a-5p
CDC42EP3	0.0406952	2	hsa-miR-218-5p	hsa-miR-129-5p
CRABP2	0.0406952	2	hsa-miR-34a-5p	hsa-miR-449a
CRB2	0.0406952	2	hsa-miR-362-3p	hsa-miR-329-3p
EWSR1	0.0406952	2	hsa-miR-362-5p	hsa-miR-149-5p
FAM47E-STBD1	0.0406952	2	hsa-miR-362-3p	hsa-miR-329-3p
GPX6	0.0406952	2	hsa-miR-362-3p	hsa-miR-329-3p
GRHL1	0.0406952	2	hsa-miR-99b-5p	hsa-miR-485-3p
HES1	0.0406952	2	hsa-miR-9-3p	hsa-miR-9-5p
HHLA1	0.0406952	2	hsa-miR-193b-3p	hsa-miR-193a-3p
IMPDH2	0.0406952	2	hsa-miR-34a-5p	hsa-miR-218-5p
KALRN	0.0406952	2	hsa-miR-329-3p	hsa-miR-362-3p
KIRREL1	0.0406952	2	hsa-miR-362-3p	hsa-miR-329-3p
MRM2	0.0406952	2	hsa-miR-370-3p	hsa-miR-4286
MUC15	0.0406952	2	hsa-miR-362-3p	hsa-miR-329-3p
PLS3	0.0406952	2	hsa-miR-193b-3p	hsa-miR-218-5p
PLXNC1	0.0406952	2	hsa-miR-193b-3p	hsa-miR-299-5p
PRMT8	0.0406952	2	hsa-miR-362-3p	hsa-miR-329-3p
RBM12	0.0406952	2	hsa-miR-34a-5p	hsa-miR-182-5p
TCF15	0.0406952	2	hsa-miR-362-3p	hsa-miR-329-3p
TEAD3	0.0406952	2	hsa-miR-129-5p	hsa-miR-708-5p
TNFRSF1B	0.0406952	2	hsa-miR-193a-3p	hsa-miR-193b-3p
TRMT13	0.0406952	2	hsa-miR-9-5p	hsa-miR-409-3p
YARS2	0.0406952	2	hsa-miR-149-5p	hsa-miR-129-5p
ZNF428	0.0406952	2	hsa-miR-362-3p	hsa-miR-329-3p
TXNIP	0.0423928	11	hsa-miR-183-5p	hsa-miR-34a-5p	hsa-miR-224-5p	hsa-miR-204-5p	hsa-miR-152-3p	hsa-miR-449a	hsa-miR-134-5p	hsa-miR-31-3p	hsa-miR-455-3p	hsa-miR-495-3p	hsa-miR-497-5p
GABRB1	0.0425851	5	hsa-miR-411-5p	hsa-miR-31-3p	hsa-miR-129-5p	hsa-miR-182-5p	hsa-miR-96-5p
ATG10	0.0429642	3	hsa-miR-9-5p	hsa-miR-362-3p	hsa-miR-329-3p
CCT6A	0.0429642	3	hsa-miR-149-5p	hsa-miR-152-3p	hsa-miR-455-3p
CRTC3	0.0429642	3	hsa-miR-708-5p	hsa-miR-129-2-3p	hsa-miR-129-1-3p
ESD	0.0429642	3	hsa-miR-193b-3p	hsa-miR-149-5p	hsa-miR-129-5p
FAM221B	0.0429642	3	hsa-miR-660-5p	hsa-miR-193b-3p	hsa-miR-193a-3p
FGF9	0.0429642	3	hsa-miR-182-5p	hsa-miR-362-3p	hsa-miR-329-3p
GLCCI1	0.0429642	3	hsa-miR-362-3p	hsa-miR-329-3p	hsa-miR-129-5p
SSRP1	0.0429642	3	hsa-miR-193b-3p	hsa-miR-362-5p	hsa-miR-497-5p
TTC38	0.0429642	3	hsa-miR-204-5p	hsa-miR-143-3p	hsa-miR-129-5p
VOPP1	0.0429642	3	hsa-miR-218-5p	hsa-miR-143-3p	hsa-miR-497-5p
CHD9	0.0429987	4	hsa-miR-210-3p	hsa-miR-22-3p	hsa-miR-628-5p	hsa-miR-139-5p
GNAI2	0.0429987	4	hsa-miR-138-5p	hsa-miR-935	hsa-miR-218-5p	hsa-miR-455-3p
GPBP1L1	0.0429987	4	hsa-miR-9-5p	hsa-miR-218-5p	hsa-miR-409-5p	hsa-miR-137
LRRC40	0.0429987	4	hsa-miR-193b-3p	hsa-miR-34a-5p	hsa-miR-129-5p	hsa-miR-193a-5p
POU2F2	0.0429987	4	hsa-miR-9-5p	hsa-miR-204-5p	hsa-miR-218-5p	hsa-miR-129-5p
PPP1CC	0.0429987	4	hsa-miR-154-5p	hsa-miR-218-5p	hsa-miR-204-5p	hsa-miR-34a-5p
RAB14	0.0429987	4	hsa-miR-451a	hsa-miR-152-3p	hsa-miR-409-5p	hsa-miR-204-5p
SENP1	0.0429987	4	hsa-miR-193b-3p	hsa-miR-183-5p	hsa-miR-34a-5p	hsa-miR-138-5p
SMIM13	0.0429987	4	hsa-miR-501-3p	hsa-miR-485-3p	hsa-miR-487a-3p	hsa-miR-154-3p
C12orf49	0.0430339	7	hsa-miR-193b-3p	hsa-miR-138-5p	hsa-miR-4299	hsa-miR-493-5p	hsa-miR-224-5p	hsa-miR-362-3p	hsa-miR-329-3p
PELP1	0.0448195	5	hsa-miR-9-5p	hsa-miR-193b-3p	hsa-miR-362-3p	hsa-miR-329-3p	hsa-miR-455-3p
PLEKHA2	0.0448195	5	hsa-miR-193a-3p	hsa-miR-193b-3p	hsa-miR-362-3p	hsa-miR-329-3p	hsa-miR-296-5p
GRB2	0.0449649	6	hsa-miR-34a-5p	hsa-miR-376c-3p	hsa-miR-497-5p	hsa-miR-329-3p	hsa-miR-411-5p	hsa-miR-22-3p
CDC25A	0.045802	4	hsa-miR-34a-5p	hsa-miR-449a	hsa-miR-193b-3p	hsa-miR-497-5p
PRRC2A	0.045802	4	hsa-miR-1180-3p	hsa-miR-193b-3p	hsa-miR-218-5p	hsa-miR-500a-5p
PTP4A2	0.045802	4	hsa-miR-183-5p	hsa-miR-218-5p	hsa-miR-362-3p	hsa-miR-329-3p
SLAIN2	0.045802	4	hsa-miR-409-3p	hsa-miR-218-5p	hsa-miR-154-5p	hsa-miR-129-5p
ADAM9	0.0468277	3	hsa-miR-362-3p	hsa-miR-329-3p	hsa-miR-543
APLN	0.0468277	3	hsa-miR-4286	hsa-miR-224-5p	hsa-miR-152-3p
ATP7A	0.0468277	3	hsa-miR-9-5p	hsa-miR-495-3p	hsa-miR-493-5p
C2orf72	0.0468277	3	hsa-miR-574-3p	hsa-miR-362-3p	hsa-miR-329-3p
CKAP4	0.0468277	3	hsa-miR-455-3p	hsa-miR-370-3p	hsa-miR-129-5p
CRLS1	0.0468277	3	hsa-miR-495-3p	hsa-miR-362-3p	hsa-miR-329-3p
HOXB8	0.0468277	3	hsa-miR-34a-5p	hsa-miR-129-2-3p	hsa-miR-129-1-3p
PPARGC1A	0.0468277	3	hsa-miR-362-3p	hsa-miR-329-3p	hsa-miR-485-3p
RPL35A	0.0468277	3	hsa-miR-193a-5p	hsa-miR-22-3p	hsa-miR-31-5p
TULP4	0.0468277	3	hsa-miR-487a-3p	hsa-miR-154-3p	hsa-miR-134-5p
PHF19	0.046923	6	hsa-miR-193b-3p	hsa-miR-34a-5p	hsa-miR-96-5p	hsa-miR-218-5p	hsa-miR-449a	hsa-miR-497-5p
BBC3	0.0471237	5	hsa-miR-296-5p	hsa-miR-149-5p	hsa-miR-143-3p	hsa-miR-4286	hsa-miR-455-3p
ADCY6	0.0472597	2	hsa-miR-96-5p	hsa-miR-182-5p
AKAIN1	0.0472597	2	hsa-miR-362-3p	hsa-miR-329-3p
ASS1	0.0472597	2	hsa-miR-362-3p	hsa-miR-329-3p
BCL6	0.0472597	2	hsa-miR-9-5p	hsa-miR-127-3p
CCDC160	0.0472597	2	hsa-miR-362-3p	hsa-miR-329-3p
CERKL	0.0472597	2	hsa-miR-129-2-3p	hsa-miR-129-1-3p
DCAF4L1	0.0472597	2	hsa-miR-500a-5p	hsa-miR-139-5p
DGAT2L6	0.0472597	2	hsa-miR-34a-5p	hsa-miR-449a
ECT2	0.0472597	2	hsa-miR-193b-3p	hsa-miR-96-5p
GALNT17	0.0472597	2	hsa-miR-362-3p	hsa-miR-329-3p
GIGYF2	0.0472597	2	hsa-miR-34a-5p	hsa-miR-455-3p
GLB1L	0.0472597	2	hsa-miR-129-5p	hsa-miR-143-3p
GNA14	0.0472597	2	hsa-miR-362-3p	hsa-miR-329-3p
HPS3	0.0472597	2	hsa-miR-154-3p	hsa-miR-487a-3p
IGBP1	0.0472597	2	hsa-miR-362-3p	hsa-miR-329-3p
KIAA0355	0.0472597	2	hsa-miR-149-5p	hsa-miR-370-3p
KIF11	0.0472597	2	hsa-miR-193b-3p	hsa-miR-34a-5p
MATN1	0.0472597	2	hsa-miR-362-3p	hsa-miR-329-3p
MYO9B	0.0472597	2	hsa-miR-154-5p	hsa-miR-193a-5p
NDUFS2	0.0472597	2	hsa-miR-362-3p	hsa-miR-329-3p
NFATC1	0.0472597	2	hsa-miR-204-5p	hsa-miR-143-3p
NMRK1	0.0472597	2	hsa-miR-362-3p	hsa-miR-329-3p
NSF	0.0472597	2	hsa-miR-193b-3p	hsa-miR-218-5p
PBX3	0.0472597	2	hsa-miR-495-3p	hsa-miR-497-5p
PLPP4	0.0472597	2	hsa-miR-455-3p	hsa-miR-152-3p
PPP2CB	0.0472597	2	hsa-miR-183-5p	hsa-miR-218-5p
SCN8A	0.0472597	2	hsa-miR-362-3p	hsa-miR-329-3p
SERPINF2	0.0472597	2	hsa-miR-224-5p	hsa-miR-204-5p
SLC25A26	0.0472597	2	hsa-miR-362-3p	hsa-miR-329-3p
ZZZ3	0.0472597	2	hsa-miR-3182	hsa-miR-495-3p
KCTD10	0.0487057	4	hsa-miR-193b-3p	hsa-miR-487b-3p	hsa-miR-22-3p	hsa-miR-129-5p
MIGA1	0.0487057	4	hsa-miR-449a	hsa-miR-34a-5p	hsa-miR-182-5p	hsa-miR-96-5p
TSPAN1	0.0487057	4	hsa-miR-31-5p	hsa-miR-365b-3p	hsa-miR-362-3p	hsa-miR-329-3p
ANKFY1	0.0489339	6	hsa-miR-218-5p	hsa-miR-4286	hsa-miR-9-5p	hsa-miR-204-5p	hsa-miR-193b-3p	hsa-miR-193a-3p
SRSF1	0.0489339	6	hsa-miR-193b-3p	hsa-miR-149-5p	hsa-miR-455-3p	hsa-miR-497-5p	hsa-miR-500a-5p	hsa-miR-9-5p
ACAP2	0.0494976	5	hsa-miR-362-3p	hsa-miR-329-3p	hsa-miR-409-5p	hsa-miR-154-5p	hsa-miR-129-5p
MYO10	0.0494976	5	hsa-miR-183-5p	hsa-miR-218-5p	hsa-miR-493-5p	hsa-miR-495-3p	hsa-miR-129-5p
NUP50	0.0494976	5	hsa-miR-497-5p	hsa-miR-182-5p	hsa-miR-660-5p	hsa-miR-500a-5p	hsa-miR-96-5p
PLEKHB2	0.0494976	5	hsa-miR-500a-5p	hsa-miR-31-3p	hsa-miR-183-5p	hsa-miR-501-3p	hsa-miR-497-5p
RAC1	0.0494976	5	hsa-miR-574-3p	hsa-miR-885-5p	hsa-miR-365b-3p	hsa-miR-381-3p	hsa-miR-224-5p

## Sheet: TargetScan - 2-Fold miRNAs
Gene Symbol	p-value	Number of interactions	microRNA 1	microRNA 2	microRNA 3	microRNA 4	microRNA 5	microRNA 6	microRNA 7	microRNA 8	microRNA 9	microRNA 10	microRNA 11	microRNA 12	microRNA 13	microRNA 14	microRNA 15
RIMS3	3.95003e-05	14	hsa-miR-129-1-3p/hsa-miR-129-2-3p	hsa-miR-137	hsa-miR-138-5p	hsa-miR-143-3p	hsa-miR-182-5p	hsa-miR-218-5p	hsa-miR-31-5p	hsa-miR-34a-5p/hsa-miR-449a	hsa-miR-376c-3p	hsa-miR-493-5p	hsa-miR-497-5p	hsa-miR-708-5p	hsa-miR-9-5p	hsa-miR-96-5p
CDK1	0.000220687	7	hsa-miR-129-1-3p/hsa-miR-129-2-3p	hsa-miR-143-3p	hsa-miR-182-5p	hsa-miR-31-5p	hsa-miR-495-3p	hsa-miR-497-5p	hsa-miR-96-5p
EMX1	0.000220687	7	hsa-miR-129-1-3p/hsa-miR-129-2-3p	hsa-miR-139-5p	hsa-miR-224-5p	hsa-miR-296-5p	hsa-miR-34a-5p/hsa-miR-449a	hsa-miR-497-5p	hsa-miR-9-5p
PHF15	0.000400189	15	hsa-miR-134-5p	hsa-miR-137	hsa-miR-149-5p	hsa-miR-182-5p	hsa-miR-193a-3p/hsa-miR-193b-3p	hsa-miR-218-5p	hsa-miR-22-3p	hsa-miR-296-5p	hsa-miR-34a-5p/hsa-miR-449a	hsa-miR-365b-3p	hsa-miR-381-3p	hsa-miR-495-3p	hsa-miR-497-5p	hsa-miR-9-5p	hsa-miR-96-5p
UNC5D	0.00114655	12	hsa-miR-129-5p	hsa-miR-138-5p	hsa-miR-149-5p	hsa-miR-152-3p	hsa-miR-182-5p	hsa-miR-22-3p	hsa-miR-329-3p/hsa-miR-362-3p	hsa-miR-381-3p	hsa-miR-493-5p	hsa-miR-543	hsa-miR-9-5p	hsa-miR-96-5p
ORMDL1	0.0013482	5	hsa-miR-152-3p	hsa-miR-154-3p/hsa-miR-487a-3p	hsa-miR-299-5p	hsa-miR-365b-3p	hsa-miR-485-3p
SEZ6L2	0.0013482	5	hsa-miR-137	hsa-miR-138-5p	hsa-miR-182-5p	hsa-miR-299-5p	hsa-miR-96-5p
AC012215.1	0.00212046	11	hsa-miR-129-5p	hsa-miR-149-5p	hsa-miR-152-3p	hsa-miR-182-5p	hsa-miR-22-3p	hsa-miR-329-3p/hsa-miR-362-3p	hsa-miR-381-3p	hsa-miR-493-5p	hsa-miR-543	hsa-miR-9-5p	hsa-miR-96-5p
JDP2	0.00212046	11	hsa-miR-129-5p	hsa-miR-137	hsa-miR-139-5p	hsa-miR-218-5p	hsa-miR-296-5p	hsa-miR-299-5p	hsa-miR-329-3p/hsa-miR-362-3p	hsa-miR-495-3p	hsa-miR-501-3p	hsa-miR-543	hsa-miR-9-5p
DENR	0.00245762	6	hsa-miR-139-5p	hsa-miR-182-5p	hsa-miR-204-5p	hsa-miR-224-5p	hsa-miR-493-5p	hsa-miR-96-5p
ITM2B	0.00245762	6	hsa-miR-143-3p	hsa-miR-224-5p	hsa-miR-381-3p	hsa-miR-485-3p	hsa-miR-495-3p	hsa-miR-9-5p
PI4K2A	0.00245762	6	hsa-miR-182-5p	hsa-miR-204-5p	hsa-miR-218-5p	hsa-miR-485-3p	hsa-miR-497-5p	hsa-miR-9-5p
RPH3A	0.00245762	6	hsa-miR-129-5p	hsa-miR-182-5p	hsa-miR-31-5p	hsa-miR-501-3p	hsa-miR-9-5p	hsa-miR-96-5p
FBXO41	0.00248791	10	hsa-miR-137	hsa-miR-138-5p	hsa-miR-149-5p	hsa-miR-182-5p	hsa-miR-204-5p	hsa-miR-218-5p	hsa-miR-22-3p	hsa-miR-329-3p/hsa-miR-362-3p	hsa-miR-34a-5p/hsa-miR-449a	hsa-miR-96-5p
ANP32B	0.00295544	7	hsa-miR-129-5p	hsa-miR-182-5p	hsa-miR-34a-5p/hsa-miR-449a	hsa-miR-493-5p	hsa-miR-495-3p	hsa-miR-9-5p	hsa-miR-96-5p
KIAA1217	0.00295544	7	hsa-miR-129-1-3p/hsa-miR-129-2-3p	hsa-miR-138-5p	hsa-miR-152-3p	hsa-miR-182-5p	hsa-miR-34a-5p/hsa-miR-449a	hsa-miR-9-5p	hsa-miR-96-5p
PLEKHA7	0.00295544	7	hsa-miR-129-1-3p/hsa-miR-129-2-3p	hsa-miR-129-5p	hsa-miR-137	hsa-miR-182-5p	hsa-miR-193a-3p/hsa-miR-193b-3p	hsa-miR-493-5p	hsa-miR-96-5p
RHOBTB1	0.0030115	8	hsa-miR-129-1-3p/hsa-miR-129-2-3p	hsa-miR-137	hsa-miR-182-5p	hsa-miR-204-5p	hsa-miR-218-5p	hsa-miR-31-5p	hsa-miR-9-5p	hsa-miR-96-5p
PHIP	0.00321707	11	hsa-miR-129-5p	hsa-miR-137	hsa-miR-152-3p	hsa-miR-182-5p	hsa-miR-299-5p	hsa-miR-376c-3p	hsa-miR-381-3p	hsa-miR-497-5p	hsa-miR-543	hsa-miR-9-5p	hsa-miR-96-5p
NRN1	0.00400627	5	hsa-miR-129-5p	hsa-miR-182-5p	hsa-miR-34a-5p/hsa-miR-449a	hsa-miR-497-5p	hsa-miR-96-5p
RP11-181C3.1	0.00400627	5	hsa-miR-137	hsa-miR-138-5p	hsa-miR-149-5p	hsa-miR-182-5p	hsa-miR-96-5p
SYNE2	0.00400627	5	hsa-miR-182-5p	hsa-miR-485-3p	hsa-miR-493-5p	hsa-miR-501-3p	hsa-miR-96-5p
LURAP1L	0.00520874	6	hsa-miR-137	hsa-miR-299-5p	hsa-miR-381-3p	hsa-miR-497-5p	hsa-miR-708-5p	hsa-miR-9-5p
CNOT6L	0.00537795	12	hsa-miR-129-1-3p/hsa-miR-129-2-3p	hsa-miR-137	hsa-miR-138-5p	hsa-miR-182-5p	hsa-miR-218-5p	hsa-miR-22-3p	hsa-miR-329-3p/hsa-miR-362-3p	hsa-miR-34a-5p/hsa-miR-449a	hsa-miR-485-3p	hsa-miR-497-5p	hsa-miR-9-5p	hsa-miR-96-5p
AJUBA	0.0054254	7	hsa-miR-137	hsa-miR-152-3p	hsa-miR-182-5p	hsa-miR-193a-3p/hsa-miR-193b-3p	hsa-miR-193a-5p	hsa-miR-362-5p	hsa-miR-9-5p
SRSF6	0.0054254	7	hsa-miR-137	hsa-miR-138-5p	hsa-miR-182-5p	hsa-miR-193a-3p/hsa-miR-193b-3p	hsa-miR-193a-5p	hsa-miR-9-5p	hsa-miR-96-5p
SSR1	0.0054254	7	hsa-miR-137	hsa-miR-152-3p	hsa-miR-218-5p	hsa-miR-299-5p	hsa-miR-329-3p/hsa-miR-362-3p	hsa-miR-495-3p	hsa-miR-497-5p
KCNH1	0.00580808	10	hsa-miR-137	hsa-miR-138-5p	hsa-miR-152-3p	hsa-miR-193a-5p	hsa-miR-218-5p	hsa-miR-22-3p	hsa-miR-224-5p	hsa-miR-381-3p	hsa-miR-409-3p	hsa-miR-708-5p
PCDH8	0.00580808	10	hsa-miR-129-5p	hsa-miR-182-5p	hsa-miR-218-5p	hsa-miR-299-5p	hsa-miR-31-5p	hsa-miR-365b-3p	hsa-miR-381-3p	hsa-miR-495-3p	hsa-miR-543	hsa-miR-96-5p
PC	0.00608843	4	hsa-miR-143-3p	hsa-miR-182-5p	hsa-miR-31-5p	hsa-miR-96-5p
RNF183	0.00608843	4	hsa-miR-182-5p	hsa-miR-31-5p	hsa-miR-497-5p	hsa-miR-96-5p
RSPO4	0.00608843	4	hsa-miR-138-5p	hsa-miR-193a-5p	hsa-miR-204-5p	hsa-miR-34a-5p/hsa-miR-449a
TCF19	0.00608843	4	hsa-miR-182-5p	hsa-miR-218-5p	hsa-miR-9-5p	hsa-miR-96-5p
TSNAX	0.00608843	4	hsa-miR-129-1-3p/hsa-miR-129-2-3p	hsa-miR-137	hsa-miR-182-5p	hsa-miR-9-5p
GAPVD1	0.00697936	9	hsa-miR-152-3p	hsa-miR-182-5p	hsa-miR-204-5p	hsa-miR-218-5p	hsa-miR-365b-3p	hsa-miR-381-3p	hsa-miR-543	hsa-miR-708-5p	hsa-miR-96-5p
CCNI	0.00756567	3	hsa-miR-137	hsa-miR-149-5p	hsa-miR-9-5p
DDTL	0.00756567	3	hsa-miR-182-5p	hsa-miR-31-5p	hsa-miR-708-5p
FOXRED2	0.00756567	3	hsa-miR-182-5p	hsa-miR-9-5p	hsa-miR-96-5p
GORASP2	0.00756567	3	hsa-miR-137	hsa-miR-34a-5p/hsa-miR-449a	hsa-miR-497-5p
IDH3A	0.00756567	3	hsa-miR-134-5p	hsa-miR-218-5p	hsa-miR-497-5p
LRRN3	0.00756567	3	hsa-miR-137	hsa-miR-139-5p	hsa-miR-497-5p
RP11-47I22.4	0.00756567	3	hsa-miR-218-5p	hsa-miR-381-3p	hsa-miR-9-5p
TAF15	0.00756567	3	hsa-miR-182-5p	hsa-miR-497-5p	hsa-miR-96-5p
TMEM132C	0.00756567	3	hsa-miR-138-5p	hsa-miR-376c-3p	hsa-miR-495-3p
TMEM145	0.00756567	3	hsa-miR-182-5p	hsa-miR-31-5p	hsa-miR-96-5p
TRPC5	0.00756567	3	hsa-miR-138-5p	hsa-miR-143-3p	hsa-miR-204-5p
TRPC7	0.00756567	3	hsa-miR-138-5p	hsa-miR-224-5p	hsa-miR-379-5p
SPEN	0.0081657	8	hsa-miR-182-5p	hsa-miR-224-5p	hsa-miR-329-3p/hsa-miR-362-3p	hsa-miR-34a-5p/hsa-miR-449a	hsa-miR-381-3p	hsa-miR-493-5p	hsa-miR-497-5p	hsa-miR-96-5p
HMGCR	0.00844209	10	hsa-miR-139-5p	hsa-miR-143-3p	hsa-miR-149-5p	hsa-miR-204-5p	hsa-miR-224-5p	hsa-miR-365b-3p	hsa-miR-381-3p	hsa-miR-493-5p	hsa-miR-495-3p	hsa-miR-497-5p
CEP63	0.00907284	5	hsa-miR-137	hsa-miR-152-3p	hsa-miR-224-5p	hsa-miR-299-5p	hsa-miR-495-3p
CHMP1B	0.00907284	5	hsa-miR-182-5p	hsa-miR-381-3p	hsa-miR-493-5p	hsa-miR-9-5p	hsa-miR-96-5p
CHST10	0.00907284	5	hsa-miR-137	hsa-miR-138-5p	hsa-miR-143-3p	hsa-miR-182-5p	hsa-miR-96-5p
DLL1	0.00907284	5	hsa-miR-152-3p	hsa-miR-34a-5p/hsa-miR-449a	hsa-miR-362-5p	hsa-miR-493-5p	hsa-miR-497-5p
FAM117A	0.00907284	5	hsa-miR-143-3p	hsa-miR-22-3p	hsa-miR-381-3p	hsa-miR-543	hsa-miR-9-5p
L1CAM	0.00907284	5	hsa-miR-182-5p	hsa-miR-224-5p	hsa-miR-329-3p/hsa-miR-362-3p	hsa-miR-493-5p	hsa-miR-96-5p
MYADM	0.00907284	5	hsa-miR-182-5p	hsa-miR-329-3p/hsa-miR-362-3p	hsa-miR-34a-5p/hsa-miR-449a	hsa-miR-497-5p	hsa-miR-96-5p
PCLO	0.00907284	5	hsa-miR-138-5p	hsa-miR-218-5p	hsa-miR-376c-3p	hsa-miR-409-5p	hsa-miR-96-5p
PDZD4	0.00907284	5	hsa-miR-182-5p	hsa-miR-218-5p	hsa-miR-22-3p	hsa-miR-31-5p	hsa-miR-708-5p
PSME4	0.00907284	5	hsa-miR-139-5p	hsa-miR-143-3p	hsa-miR-182-5p	hsa-miR-218-5p	hsa-miR-96-5p
RNF220	0.00907284	5	hsa-miR-149-5p	hsa-miR-154-3p/hsa-miR-487a-3p	hsa-miR-218-5p	hsa-miR-299-5p	hsa-miR-485-3p
CEP85L	0.00947921	11	hsa-miR-129-1-3p/hsa-miR-129-2-3p	hsa-miR-134-5p	hsa-miR-137	hsa-miR-182-5p	hsa-miR-218-5p	hsa-miR-224-5p	hsa-miR-31-5p	hsa-miR-495-3p	hsa-miR-497-5p	hsa-miR-543	hsa-miR-96-5p
RICTOR	0.00947921	11	hsa-miR-129-1-3p/hsa-miR-129-2-3p	hsa-miR-137	hsa-miR-143-3p	hsa-miR-152-3p	hsa-miR-182-5p	hsa-miR-204-5p	hsa-miR-218-5p	hsa-miR-365b-3p	hsa-miR-495-3p	hsa-miR-497-5p	hsa-miR-96-5p
CA7	0.00971532	6	hsa-miR-129-1-3p/hsa-miR-129-2-3p	hsa-miR-137	hsa-miR-193a-5p	hsa-miR-22-3p	hsa-miR-34a-5p/hsa-miR-449a	hsa-miR-9-5p
MRAS	0.00971532	6	hsa-miR-138-5p	hsa-miR-152-3p	hsa-miR-182-5p	hsa-miR-34a-5p/hsa-miR-449a	hsa-miR-497-5p	hsa-miR-96-5p
SYNJ1	0.00971532	6	hsa-miR-137	hsa-miR-152-3p	hsa-miR-34a-5p/hsa-miR-449a	hsa-miR-365b-3p	hsa-miR-497-5p	hsa-miR-9-5p
TCF3	0.00971532	6	hsa-miR-137	hsa-miR-138-5p	hsa-miR-139-5p	hsa-miR-193a-5p	hsa-miR-381-3p	hsa-miR-497-5p
TNS3	0.00971532	6	hsa-miR-143-3p	hsa-miR-182-5p	hsa-miR-381-3p	hsa-miR-543	hsa-miR-708-5p	hsa-miR-96-5p
GNAQ	0.0101296	12	hsa-miR-129-1-3p/hsa-miR-129-2-3p	hsa-miR-129-5p	hsa-miR-149-5p	hsa-miR-182-5p	hsa-miR-193a-5p	hsa-miR-204-5p	hsa-miR-34a-5p/hsa-miR-449a	hsa-miR-376c-3p	hsa-miR-497-5p	hsa-miR-501-3p	hsa-miR-543	hsa-miR-96-5p
ADCY6	0.0103479	9	hsa-miR-182-5p	hsa-miR-204-5p	hsa-miR-224-5p	hsa-miR-31-5p	hsa-miR-365b-3p	hsa-miR-409-5p	hsa-miR-543	hsa-miR-9-5p	hsa-miR-96-5p
BRPF3	0.0103479	9	hsa-miR-138-5p	hsa-miR-149-5p	hsa-miR-182-5p	hsa-miR-204-5p	hsa-miR-218-5p	hsa-miR-224-5p	hsa-miR-34a-5p/hsa-miR-449a	hsa-miR-9-5p	hsa-miR-96-5p
FOXN3	0.0119254	10	hsa-miR-137	hsa-miR-154-3p/hsa-miR-487a-3p	hsa-miR-154-5p	hsa-miR-182-5p	hsa-miR-218-5p	hsa-miR-34a-5p/hsa-miR-449a	hsa-miR-485-3p	hsa-miR-708-5p	hsa-miR-9-5p	hsa-miR-96-5p
KIAA1024	0.0119254	10	hsa-miR-129-1-3p/hsa-miR-129-2-3p	hsa-miR-129-5p	hsa-miR-137	hsa-miR-218-5p	hsa-miR-31-5p	hsa-miR-34a-5p/hsa-miR-449a	hsa-miR-376c-3p	hsa-miR-493-5p	hsa-miR-495-3p	hsa-miR-543
PHF20	0.0124486	8	hsa-miR-137	hsa-miR-138-5p	hsa-miR-149-5p	hsa-miR-152-3p	hsa-miR-182-5p	hsa-miR-204-5p	hsa-miR-218-5p	hsa-miR-497-5p
SENP1	0.0124486	8	hsa-miR-129-1-3p/hsa-miR-129-2-3p	hsa-miR-138-5p	hsa-miR-193a-5p	hsa-miR-218-5p	hsa-miR-376c-3p	hsa-miR-485-3p	hsa-miR-543	hsa-miR-9-5p
SZRD1	0.0129523	11	hsa-miR-129-1-3p/hsa-miR-129-2-3p	hsa-miR-137	hsa-miR-138-5p	hsa-miR-152-3p	hsa-miR-204-5p	hsa-miR-22-3p	hsa-miR-34a-5p/hsa-miR-449a	hsa-miR-451a	hsa-miR-495-3p	hsa-miR-708-5p	hsa-miR-9-5p
MARCKS	0.013687	13	hsa-miR-138-5p	hsa-miR-143-3p	hsa-miR-204-5p	hsa-miR-218-5p	hsa-miR-224-5p	hsa-miR-299-5p	hsa-miR-381-3p	hsa-miR-409-5p	hsa-miR-493-5p	hsa-miR-495-3p	hsa-miR-501-3p	hsa-miR-543	hsa-miR-9-5p
AHCYL1	0.014601	7	hsa-miR-129-1-3p/hsa-miR-129-2-3p	hsa-miR-137	hsa-miR-143-3p	hsa-miR-182-5p	hsa-miR-31-5p	hsa-miR-501-3p	hsa-miR-96-5p
ARRB1	0.014601	7	hsa-miR-138-5p	hsa-miR-204-5p	hsa-miR-218-5p	hsa-miR-22-3p	hsa-miR-296-5p	hsa-miR-31-5p	hsa-miR-379-5p
GRAMD4	0.014601	7	hsa-miR-137	hsa-miR-204-5p	hsa-miR-218-5p	hsa-miR-381-3p	hsa-miR-495-3p	hsa-miR-543	hsa-miR-9-5p
NAT8L	0.014601	7	hsa-miR-137	hsa-miR-152-3p	hsa-miR-182-5p	hsa-miR-218-5p	hsa-miR-495-3p	hsa-miR-497-5p	hsa-miR-96-5p
PRKAR2A	0.014601	7	hsa-miR-139-5p	hsa-miR-182-5p	hsa-miR-22-3p	hsa-miR-299-5p	hsa-miR-31-5p	hsa-miR-365b-3p	hsa-miR-497-5p
TNFAIP8	0.014601	7	hsa-miR-138-5p	hsa-miR-182-5p	hsa-miR-299-5p	hsa-miR-493-5p	hsa-miR-495-3p	hsa-miR-9-5p	hsa-miR-96-5p
FAM178A	0.0148324	9	hsa-miR-138-5p	hsa-miR-152-3p	hsa-miR-193a-3p/hsa-miR-193b-3p	hsa-miR-204-5p	hsa-miR-218-5p	hsa-miR-329-3p/hsa-miR-362-3p	hsa-miR-493-5p	hsa-miR-495-3p	hsa-miR-96-5p
HS3ST3B1	0.0148324	9	hsa-miR-129-5p	hsa-miR-143-3p	hsa-miR-218-5p	hsa-miR-376c-3p	hsa-miR-485-3p	hsa-miR-493-5p	hsa-miR-497-5p	hsa-miR-9-5p	hsa-miR-99b-5p
OXSR1	0.0148324	9	hsa-miR-137	hsa-miR-149-5p	hsa-miR-152-3p	hsa-miR-182-5p	hsa-miR-218-5p	hsa-miR-31-5p	hsa-miR-34a-5p/hsa-miR-449a	hsa-miR-9-5p	hsa-miR-96-5p
AATK	0.0155689	4	hsa-miR-182-5p	hsa-miR-497-5p	hsa-miR-9-5p	hsa-miR-96-5p
BTBD11	0.0155689	4	hsa-miR-154-3p/hsa-miR-487a-3p	hsa-miR-182-5p	hsa-miR-34a-5p/hsa-miR-449a	hsa-miR-495-3p
C12orf73	0.0155689	4	hsa-miR-182-5p	hsa-miR-34a-5p/hsa-miR-449a	hsa-miR-9-5p	hsa-miR-96-5p
CYGB	0.0155689	4	hsa-miR-193a-5p	hsa-miR-210-3p	hsa-miR-497-5p	hsa-miR-96-5p
FBXO46	0.0155689	4	hsa-miR-138-5p	hsa-miR-143-3p	hsa-miR-22-3p	hsa-miR-495-3p
GABRA3	0.0155689	4	hsa-miR-139-5p	hsa-miR-31-5p	hsa-miR-34a-5p/hsa-miR-449a	hsa-miR-708-5p
ITM2C	0.0155689	4	hsa-miR-138-5p	hsa-miR-218-5p	hsa-miR-381-3p	hsa-miR-9-5p
KIF26A	0.0155689	4	hsa-miR-129-5p	hsa-miR-138-5p	hsa-miR-182-5p	hsa-miR-96-5p
KLHL13	0.0155689	4	hsa-miR-129-1-3p/hsa-miR-129-2-3p	hsa-miR-182-5p	hsa-miR-204-5p	hsa-miR-218-5p
KLHL26	0.0155689	4	hsa-miR-129-1-3p/hsa-miR-129-2-3p	hsa-miR-296-5p	hsa-miR-497-5p	hsa-miR-543
MYO19	0.0155689	4	hsa-miR-182-5p	hsa-miR-31-5p	hsa-miR-9-5p	hsa-miR-96-5p
MYO1A	0.0155689	4	hsa-miR-143-3p	hsa-miR-149-5p	hsa-miR-22-3p	hsa-miR-296-5p
PCSK2	0.0155689	4	hsa-miR-299-5p	hsa-miR-329-3p/hsa-miR-362-3p	hsa-miR-381-3p	hsa-miR-9-5p
PRR15L	0.0155689	4	hsa-miR-149-5p	hsa-miR-204-5p	hsa-miR-497-5p	hsa-miR-708-5p
AMMECR1	0.0164192	10	hsa-miR-129-5p	hsa-miR-137	hsa-miR-138-5p	hsa-miR-143-3p	hsa-miR-152-3p	hsa-miR-218-5p	hsa-miR-224-5p	hsa-miR-365b-3p	hsa-miR-497-5p	hsa-miR-9-5p
RIMS4	0.0164192	10	hsa-miR-127-3p	hsa-miR-137	hsa-miR-138-5p	hsa-miR-149-5p	hsa-miR-218-5p	hsa-miR-22-3p	hsa-miR-296-5p	hsa-miR-362-5p	hsa-miR-495-3p	hsa-miR-96-5p
ANKRD13A	0.0164752	6	hsa-miR-137	hsa-miR-152-3p	hsa-miR-193a-3p/hsa-miR-193b-3p	hsa-miR-204-5p	hsa-miR-22-3p	hsa-miR-9-5p
BICD1	0.0164752	6	hsa-miR-182-5p	hsa-miR-218-5p	hsa-miR-31-5p	hsa-miR-497-5p	hsa-miR-543	hsa-miR-96-5p
CBX7	0.0164752	6	hsa-miR-129-5p	hsa-miR-182-5p	hsa-miR-193a-3p/hsa-miR-193b-3p	hsa-miR-218-5p	hsa-miR-224-5p	hsa-miR-9-5p
CCSER1	0.0164752	6	hsa-miR-182-5p	hsa-miR-204-5p	hsa-miR-362-5p	hsa-miR-365b-3p	hsa-miR-9-5p	hsa-miR-96-5p
EDNRA	0.0164752	6	hsa-miR-129-5p	hsa-miR-149-5p	hsa-miR-152-3p	hsa-miR-22-3p	hsa-miR-497-5p	hsa-miR-96-5p
NLGN2	0.0164752	6	hsa-miR-138-5p	hsa-miR-182-5p	hsa-miR-329-3p/hsa-miR-362-3p	hsa-miR-708-5p	hsa-miR-9-5p	hsa-miR-96-5p
PHF13	0.0164752	6	hsa-miR-143-3p	hsa-miR-182-5p	hsa-miR-204-5p	hsa-miR-22-3p	hsa-miR-9-5p	hsa-miR-96-5p
PRELP	0.0164752	6	hsa-miR-22-3p	hsa-miR-296-5p	hsa-miR-31-5p	hsa-miR-329-3p/hsa-miR-362-3p	hsa-miR-362-5p	hsa-miR-497-5p
SF3B3	0.0164752	6	hsa-miR-129-5p	hsa-miR-182-5p	hsa-miR-31-5p	hsa-miR-365b-3p	hsa-miR-493-5p	hsa-miR-543
GRIN2B	0.017288	14	hsa-miR-129-1-3p/hsa-miR-129-2-3p	hsa-miR-129-5p	hsa-miR-149-5p	hsa-miR-152-3p	hsa-miR-154-5p	hsa-miR-204-5p	hsa-miR-218-5p	hsa-miR-224-5p	hsa-miR-329-3p/hsa-miR-362-3p	hsa-miR-34a-5p/hsa-miR-449a	hsa-miR-381-3p	hsa-miR-493-5p	hsa-miR-495-3p	hsa-miR-96-5p
GABBR2	0.0173375	11	hsa-miR-129-1-3p/hsa-miR-129-2-3p	hsa-miR-129-5p	hsa-miR-137	hsa-miR-139-5p	hsa-miR-193a-5p	hsa-miR-204-5p	hsa-miR-22-3p	hsa-miR-34a-5p/hsa-miR-449a	hsa-miR-409-3p	hsa-miR-495-3p	hsa-miR-9-5p
TPD52	0.0173375	11	hsa-miR-139-5p	hsa-miR-182-5p	hsa-miR-218-5p	hsa-miR-224-5p	hsa-miR-31-5p	hsa-miR-34a-5p/hsa-miR-449a	hsa-miR-379-5p	hsa-miR-381-3p	hsa-miR-495-3p	hsa-miR-543	hsa-miR-96-5p
AHDC1	0.0173419	5	hsa-miR-129-5p	hsa-miR-138-5p	hsa-miR-152-3p	hsa-miR-493-5p	hsa-miR-9-5p
C2orf72	0.0173419	5	hsa-miR-149-5p	hsa-miR-182-5p	hsa-miR-497-5p	hsa-miR-708-5p	hsa-miR-96-5p
CACNA1B	0.0173419	5	hsa-miR-129-1-3p/hsa-miR-129-2-3p	hsa-miR-129-5p	hsa-miR-182-5p	hsa-miR-485-3p	hsa-miR-96-5p
FAM118A	0.0173419	5	hsa-miR-182-5p	hsa-miR-31-5p	hsa-miR-409-5p	hsa-miR-9-5p	hsa-miR-96-5p
LDB3	0.0173419	5	hsa-miR-182-5p	hsa-miR-193a-5p	hsa-miR-204-5p	hsa-miR-224-5p	hsa-miR-96-5p
RELN	0.0173419	5	hsa-miR-138-5p	hsa-miR-218-5p	hsa-miR-224-5p	hsa-miR-34a-5p/hsa-miR-449a	hsa-miR-497-5p
STAM2	0.0173419	5	hsa-miR-182-5p	hsa-miR-218-5p	hsa-miR-299-5p	hsa-miR-31-5p	hsa-miR-96-5p
YARS2	0.0173419	5	hsa-miR-138-5p	hsa-miR-143-3p	hsa-miR-31-5p	hsa-miR-329-3p/hsa-miR-362-3p	hsa-miR-493-5p
ZMAT4	0.0173419	5	hsa-miR-129-5p	hsa-miR-137	hsa-miR-154-5p	hsa-miR-218-5p	hsa-miR-96-5p
ZNF384	0.0173419	5	hsa-miR-129-1-3p/hsa-miR-129-2-3p	hsa-miR-31-5p	hsa-miR-381-3p	hsa-miR-409-5p	hsa-miR-493-5p
DLGAP2	0.017716	12	hsa-miR-129-1-3p/hsa-miR-129-2-3p	hsa-miR-129-5p	hsa-miR-182-5p	hsa-miR-22-3p	hsa-miR-365b-3p	hsa-miR-381-3p	hsa-miR-495-3p	hsa-miR-497-5p	hsa-miR-501-3p	hsa-miR-543	hsa-miR-9-5p	hsa-miR-96-5p
BAI3	0.018208	8	hsa-miR-129-5p	hsa-miR-137	hsa-miR-152-3p	hsa-miR-182-5p	hsa-miR-218-5p	hsa-miR-495-3p	hsa-miR-543	hsa-miR-96-5p
LPHN3	0.018208	8	hsa-miR-129-5p	hsa-miR-138-5p	hsa-miR-182-5p	hsa-miR-218-5p	hsa-miR-376c-3p	hsa-miR-379-5p	hsa-miR-493-5p	hsa-miR-96-5p
PIAS1	0.018208	8	hsa-miR-154-3p/hsa-miR-487a-3p	hsa-miR-182-5p	hsa-miR-218-5p	hsa-miR-365b-3p	hsa-miR-485-3p	hsa-miR-497-5p	hsa-miR-543	hsa-miR-96-5p
PITPNM3	0.018208	8	hsa-miR-138-5p	hsa-miR-379-5p	hsa-miR-493-5p	hsa-miR-495-3p	hsa-miR-497-5p	hsa-miR-708-5p	hsa-miR-9-5p	hsa-miR-96-5p
PTPRF	0.018208	8	hsa-miR-129-5p	hsa-miR-139-5p	hsa-miR-193a-3p/hsa-miR-193b-3p	hsa-miR-299-5p	hsa-miR-485-3p	hsa-miR-495-3p	hsa-miR-501-3p	hsa-miR-708-5p
UBE2Q1	0.018208	8	hsa-miR-138-5p	hsa-miR-154-3p/hsa-miR-487a-3p	hsa-miR-379-5p	hsa-miR-485-3p	hsa-miR-493-5p	hsa-miR-495-3p	hsa-miR-497-5p	hsa-miR-9-5p
MAF	0.0206338	9	hsa-miR-137	hsa-miR-143-3p	hsa-miR-152-3p	hsa-miR-154-5p	hsa-miR-182-5p	hsa-miR-365b-3p	hsa-miR-543	hsa-miR-9-5p	hsa-miR-96-5p
PCSK5	0.0206338	9	hsa-miR-139-5p	hsa-miR-154-5p	hsa-miR-182-5p	hsa-miR-365b-3p	hsa-miR-485-3p	hsa-miR-497-5p	hsa-miR-543	hsa-miR-9-5p	hsa-miR-96-5p
ZNF638	0.0206338	9	hsa-miR-139-5p	hsa-miR-154-3p/hsa-miR-487a-3p	hsa-miR-193a-5p	hsa-miR-204-5p	hsa-miR-218-5p	hsa-miR-224-5p	hsa-miR-493-5p	hsa-miR-495-3p	hsa-miR-543
EML5	0.0219881	7	hsa-miR-182-5p	hsa-miR-31-5p	hsa-miR-34a-5p/hsa-miR-449a	hsa-miR-381-3p	hsa-miR-543	hsa-miR-9-5p	hsa-miR-96-5p
GPM6A	0.0219881	7	hsa-miR-152-3p	hsa-miR-154-3p/hsa-miR-487a-3p	hsa-miR-204-5p	hsa-miR-224-5p	hsa-miR-365b-3p	hsa-miR-708-5p	hsa-miR-96-5p
PCGF5	0.0227728	11	hsa-miR-137	hsa-miR-154-5p	hsa-miR-182-5p	hsa-miR-22-3p	hsa-miR-224-5p	hsa-miR-379-5p	hsa-miR-495-3p	hsa-miR-497-5p	hsa-miR-543	hsa-miR-9-5p	hsa-miR-96-5p
CTIF	0.0256937	8	hsa-miR-129-1-3p/hsa-miR-129-2-3p	hsa-miR-138-5p	hsa-miR-193a-3p/hsa-miR-193b-3p	hsa-miR-22-3p	hsa-miR-296-5p	hsa-miR-299-5p	hsa-miR-31-5p	hsa-miR-497-5p
SCN8A	0.0256937	8	hsa-miR-129-5p	hsa-miR-137	hsa-miR-138-5p	hsa-miR-152-3p	hsa-miR-182-5p	hsa-miR-218-5p	hsa-miR-495-3p	hsa-miR-497-5p
IKZF1	0.0259465	6	hsa-miR-137	hsa-miR-182-5p	hsa-miR-218-5p	hsa-miR-31-5p	hsa-miR-34a-5p/hsa-miR-449a	hsa-miR-493-5p
KLC2	0.0259465	6	hsa-miR-139-5p	hsa-miR-143-3p	hsa-miR-152-3p	hsa-miR-34a-5p/hsa-miR-449a	hsa-miR-409-5p	hsa-miR-497-5p
SNX22	0.0259465	6	hsa-miR-129-1-3p/hsa-miR-129-2-3p	hsa-miR-182-5p	hsa-miR-193a-3p/hsa-miR-193b-3p	hsa-miR-31-5p	hsa-miR-495-3p	hsa-miR-96-5p
SPAST	0.0259465	6	hsa-miR-182-5p	hsa-miR-218-5p	hsa-miR-381-3p	hsa-miR-493-5p	hsa-miR-495-3p	hsa-miR-96-5p
TAF4B	0.0259465	6	hsa-miR-152-3p	hsa-miR-182-5p	hsa-miR-34a-5p/hsa-miR-449a	hsa-miR-381-3p	hsa-miR-9-5p	hsa-miR-96-5p
ZC3H10	0.0259465	6	hsa-miR-129-1-3p/hsa-miR-129-2-3p	hsa-miR-296-5p	hsa-miR-329-3p/hsa-miR-362-3p	hsa-miR-409-5p	hsa-miR-708-5p	hsa-miR-9-5p
ADRA2C	0.0259743	3	hsa-miR-129-1-3p/hsa-miR-129-2-3p	hsa-miR-182-5p	hsa-miR-96-5p
AS3MT	0.0259743	3	hsa-miR-182-5p	hsa-miR-708-5p	hsa-miR-96-5p
ASS1	0.0259743	3	hsa-miR-129-5p	hsa-miR-224-5p	hsa-miR-329-3p/hsa-miR-362-3p
CHST9	0.0259743	3	hsa-miR-137	hsa-miR-204-5p	hsa-miR-9-5p
CIAPIN1	0.0259743	3	hsa-miR-182-5p	hsa-miR-31-5p	hsa-miR-497-5p
DMTF1	0.0259743	3	hsa-miR-204-5p	hsa-miR-381-3p	hsa-miR-497-5p
DPP6	0.0259743	3	hsa-miR-139-5p	hsa-miR-218-5p	hsa-miR-409-3p
FLOT1	0.0259743	3	hsa-miR-182-5p	hsa-miR-31-5p	hsa-miR-96-5p
FLT3	0.0259743	3	hsa-miR-204-5p	hsa-miR-376c-3p	hsa-miR-497-5p
KCNE1	0.0259743	3	hsa-miR-193a-3p/hsa-miR-193b-3p	hsa-miR-218-5p	hsa-miR-22-3p
KREMEN2	0.0259743	3	hsa-miR-143-3p	hsa-miR-149-5p	hsa-miR-497-5p
LZTS2	0.0259743	3	hsa-miR-381-3p	hsa-miR-493-5p	hsa-miR-9-5p
MALT1	0.0259743	3	hsa-miR-365b-3p	hsa-miR-381-3p	hsa-miR-493-5p
MCU	0.0259743	3	hsa-miR-129-1-3p/hsa-miR-129-2-3p	hsa-miR-138-5p	hsa-miR-485-3p
MGAT5B	0.0259743	3	hsa-miR-137	hsa-miR-138-5p	hsa-miR-34a-5p/hsa-miR-449a
PRRG3	0.0259743	3	hsa-miR-182-5p	hsa-miR-218-5p	hsa-miR-34a-5p/hsa-miR-449a
RFTN1	0.0259743	3	hsa-miR-137	hsa-miR-182-5p	hsa-miR-96-5p
RGS14	0.0259743	3	hsa-miR-154-3p/hsa-miR-487a-3p	hsa-miR-22-3p	hsa-miR-485-3p
RPL14	0.0259743	3	hsa-miR-129-5p	hsa-miR-22-3p	hsa-miR-497-5p
RPS6KL1	0.0259743	3	hsa-miR-143-3p	hsa-miR-149-5p	hsa-miR-34a-5p/hsa-miR-449a
SCN1B	0.0259743	3	hsa-miR-137	hsa-miR-138-5p	hsa-miR-149-5p
SERPINI1	0.0259743	3	hsa-miR-137	hsa-miR-218-5p	hsa-miR-543
SLFN12	0.0259743	3	hsa-miR-182-5p	hsa-miR-9-5p	hsa-miR-96-5p
SMIM7	0.0259743	3	hsa-miR-299-5p	hsa-miR-495-3p	hsa-miR-543
THAP11	0.0259743	3	hsa-miR-138-5p	hsa-miR-493-5p	hsa-miR-495-3p
TNFRSF21	0.0259743	3	hsa-miR-193a-3p/hsa-miR-193b-3p	hsa-miR-495-3p	hsa-miR-9-5p
UBE4B	0.0259743	3	hsa-miR-152-3p	hsa-miR-497-5p	hsa-miR-9-5p
C18orf25	0.0279488	9	hsa-miR-137	hsa-miR-152-3p	hsa-miR-193a-5p	hsa-miR-224-5p	hsa-miR-365b-3p	hsa-miR-381-3p	hsa-miR-493-5p	hsa-miR-495-3p	hsa-miR-9-5p
PAK3	0.0290688	12	hsa-miR-129-1-3p/hsa-miR-129-2-3p	hsa-miR-129-5p	hsa-miR-134-5p	hsa-miR-137	hsa-miR-149-5p	hsa-miR-193a-3p/hsa-miR-193b-3p	hsa-miR-204-5p	hsa-miR-218-5p	hsa-miR-362-5p	hsa-miR-495-3p	hsa-miR-9-5p	hsa-miR-96-5p
HIPK1	0.029092	10	hsa-miR-129-5p	hsa-miR-138-5p	hsa-miR-139-5p	hsa-miR-22-3p	hsa-miR-296-5p	hsa-miR-329-3p/hsa-miR-362-3p	hsa-miR-381-3p	hsa-miR-493-5p	hsa-miR-495-3p	hsa-miR-9-5p
NRXN3	0.029092	10	hsa-miR-129-5p	hsa-miR-137	hsa-miR-154-5p	hsa-miR-218-5p	hsa-miR-362-5p	hsa-miR-376c-3p	hsa-miR-381-3p	hsa-miR-493-5p	hsa-miR-495-3p	hsa-miR-543
PCNP	0.029092	10	hsa-miR-129-5p	hsa-miR-134-5p	hsa-miR-218-5p	hsa-miR-22-3p	hsa-miR-365b-3p	hsa-miR-381-3p	hsa-miR-485-3p	hsa-miR-493-5p	hsa-miR-543	hsa-miR-9-5p
BAZ2A	0.0293954	11	hsa-miR-129-5p	hsa-miR-137	hsa-miR-139-5p	hsa-miR-152-3p	hsa-miR-193a-3p/hsa-miR-193b-3p	hsa-miR-204-5p	hsa-miR-224-5p	hsa-miR-34a-5p/hsa-miR-449a	hsa-miR-493-5p	hsa-miR-497-5p	hsa-miR-99b-5p
FAT3	0.0293954	11	hsa-miR-137	hsa-miR-139-5p	hsa-miR-182-5p	hsa-miR-204-5p	hsa-miR-218-5p	hsa-miR-329-3p/hsa-miR-362-3p	hsa-miR-34a-5p/hsa-miR-449a	hsa-miR-381-3p	hsa-miR-493-5p	hsa-miR-497-5p	hsa-miR-96-5p
MYLK	0.0293954	11	hsa-miR-129-5p	hsa-miR-139-5p	hsa-miR-193a-3p/hsa-miR-193b-3p	hsa-miR-329-3p/hsa-miR-362-3p	hsa-miR-362-5p	hsa-miR-365b-3p	hsa-miR-409-3p	hsa-miR-409-5p	hsa-miR-495-3p	hsa-miR-497-5p	hsa-miR-9-5p
RAB10	0.0293954	11	hsa-miR-129-5p	hsa-miR-152-3p	hsa-miR-182-5p	hsa-miR-204-5p	hsa-miR-224-5p	hsa-miR-381-3p	hsa-miR-409-3p	hsa-miR-493-5p	hsa-miR-495-3p	hsa-miR-497-5p	hsa-miR-96-5p
ARHGAP44	0.029475	5	hsa-miR-137	hsa-miR-34a-5p/hsa-miR-449a	hsa-miR-381-3p	hsa-miR-493-5p	hsa-miR-495-3p
CHD6	0.029475	5	hsa-miR-138-5p	hsa-miR-143-3p	hsa-miR-218-5p	hsa-miR-495-3p	hsa-miR-497-5p
GNAO1	0.029475	5	hsa-miR-134-5p	hsa-miR-193a-3p/hsa-miR-193b-3p	hsa-miR-218-5p	hsa-miR-34a-5p/hsa-miR-449a	hsa-miR-543
GPC1	0.029475	5	hsa-miR-129-1-3p/hsa-miR-129-2-3p	hsa-miR-182-5p	hsa-miR-381-3p	hsa-miR-485-3p	hsa-miR-96-5p
KCNH5	0.029475	5	hsa-miR-182-5p	hsa-miR-218-5p	hsa-miR-381-3p	hsa-miR-9-5p	hsa-miR-96-5p
LRP10	0.029475	5	hsa-miR-149-5p	hsa-miR-182-5p	hsa-miR-296-5p	hsa-miR-31-5p	hsa-miR-96-5p
LRRC8C	0.029475	5	hsa-miR-182-5p	hsa-miR-204-5p	hsa-miR-379-5p	hsa-miR-493-5p	hsa-miR-9-5p
MARK2	0.029475	5	hsa-miR-129-1-3p/hsa-miR-129-2-3p	hsa-miR-138-5p	hsa-miR-218-5p	hsa-miR-365b-3p	hsa-miR-543
PHC3	0.029475	5	hsa-miR-218-5p	hsa-miR-376c-3p	hsa-miR-409-3p	hsa-miR-485-3p	hsa-miR-497-5p
SLC30A9	0.029475	5	hsa-miR-152-3p	hsa-miR-182-5p	hsa-miR-193a-3p/hsa-miR-193b-3p	hsa-miR-365b-3p	hsa-miR-96-5p
SLC38A9	0.029475	5	hsa-miR-143-3p	hsa-miR-154-5p	hsa-miR-204-5p	hsa-miR-218-5p	hsa-miR-543
UNC79	0.029475	5	hsa-miR-137	hsa-miR-152-3p	hsa-miR-22-3p	hsa-miR-381-3p	hsa-miR-96-5p
ABHD17A	0.0309857	4	hsa-miR-137	hsa-miR-143-3p	hsa-miR-193a-3p/hsa-miR-193b-3p	hsa-miR-493-5p
AP1S2	0.0309857	4	hsa-miR-139-5p	hsa-miR-204-5p	hsa-miR-218-5p	hsa-miR-9-5p
CACNA1G	0.0309857	4	hsa-miR-137	hsa-miR-218-5p	hsa-miR-376c-3p	hsa-miR-96-5p
FGB	0.0309857	4	hsa-miR-137	hsa-miR-224-5p	hsa-miR-299-5p	hsa-miR-409-3p
GNB1	0.0309857	4	hsa-miR-139-5p	hsa-miR-218-5p	hsa-miR-485-3p	hsa-miR-493-5p
GSR	0.0309857	4	hsa-miR-152-3p	hsa-miR-193a-3p/hsa-miR-193b-3p	hsa-miR-299-5p	hsa-miR-362-5p
HNF4A	0.0309857	4	hsa-miR-129-5p	hsa-miR-138-5p	hsa-miR-182-5p	hsa-miR-34a-5p/hsa-miR-449a
LIPG	0.0309857	4	hsa-miR-182-5p	hsa-miR-218-5p	hsa-miR-381-3p	hsa-miR-96-5p
LMAN2L	0.0309857	4	hsa-miR-138-5p	hsa-miR-34a-5p/hsa-miR-449a	hsa-miR-497-5p	hsa-miR-708-5p
PDPR	0.0309857	4	hsa-miR-143-3p	hsa-miR-204-5p	hsa-miR-31-5p	hsa-miR-497-5p
PRPS2	0.0309857	4	hsa-miR-149-5p	hsa-miR-182-5p	hsa-miR-224-5p	hsa-miR-9-5p
PRR11	0.0309857	4	hsa-miR-182-5p	hsa-miR-204-5p	hsa-miR-497-5p	hsa-miR-96-5p
RNF222	0.0309857	4	hsa-miR-138-5p	hsa-miR-149-5p	hsa-miR-182-5p	hsa-miR-193a-3p/hsa-miR-193b-3p
RSU1	0.0309857	4	hsa-miR-182-5p	hsa-miR-22-3p	hsa-miR-409-5p	hsa-miR-96-5p
SYNE1	0.0309857	4	hsa-miR-218-5p	hsa-miR-22-3p	hsa-miR-493-5p	hsa-miR-543
SYNGR2	0.0309857	4	hsa-miR-129-1-3p/hsa-miR-129-2-3p	hsa-miR-182-5p	hsa-miR-9-5p	hsa-miR-96-5p
TBX1	0.0309857	4	hsa-miR-139-5p	hsa-miR-182-5p	hsa-miR-451a	hsa-miR-96-5p
TM7SF3	0.0309857	4	hsa-miR-34a-5p/hsa-miR-449a	hsa-miR-381-3p	hsa-miR-497-5p	hsa-miR-543
TMEM218	0.0309857	4	hsa-miR-137	hsa-miR-182-5p	hsa-miR-204-5p	hsa-miR-96-5p
TOMM20	0.0309857	4	hsa-miR-129-1-3p/hsa-miR-129-2-3p	hsa-miR-379-5p	hsa-miR-497-5p	hsa-miR-9-5p
UNC13C	0.0309857	4	hsa-miR-182-5p	hsa-miR-34a-5p/hsa-miR-449a	hsa-miR-495-3p	hsa-miR-96-5p
ZNF496	0.0309857	4	hsa-miR-137	hsa-miR-182-5p	hsa-miR-501-3p	hsa-miR-96-5p
C16orf70	0.0316638	7	hsa-miR-152-3p	hsa-miR-182-5p	hsa-miR-218-5p	hsa-miR-329-3p/hsa-miR-362-3p	hsa-miR-493-5p	hsa-miR-9-5p	hsa-miR-96-5p
FAM49B	0.0316638	7	hsa-miR-139-5p	hsa-miR-182-5p	hsa-miR-22-3p	hsa-miR-224-5p	hsa-miR-376c-3p	hsa-miR-493-5p	hsa-miR-96-5p
SLC43A2	0.0316638	7	hsa-miR-137	hsa-miR-152-3p	hsa-miR-182-5p	hsa-miR-204-5p	hsa-miR-31-5p	hsa-miR-329-3p/hsa-miR-362-3p	hsa-miR-96-5p
TOX3	0.0316638	7	hsa-miR-137	hsa-miR-182-5p	hsa-miR-204-5p	hsa-miR-218-5p	hsa-miR-485-3p	hsa-miR-493-5p	hsa-miR-96-5p
CAMKK2	0.0351372	8	hsa-miR-129-1-3p/hsa-miR-129-2-3p	hsa-miR-137	hsa-miR-143-3p	hsa-miR-182-5p	hsa-miR-218-5p	hsa-miR-493-5p	hsa-miR-9-5p	hsa-miR-96-5p
FBN2	0.0351372	8	hsa-miR-137	hsa-miR-139-5p	hsa-miR-204-5p	hsa-miR-218-5p	hsa-miR-22-3p	hsa-miR-485-3p	hsa-miR-501-3p	hsa-miR-9-5p
WDR82	0.0351372	8	hsa-miR-182-5p	hsa-miR-193a-3p/hsa-miR-193b-3p	hsa-miR-204-5p	hsa-miR-22-3p	hsa-miR-329-3p/hsa-miR-362-3p	hsa-miR-497-5p	hsa-miR-501-3p	hsa-miR-96-5p
NCOA1	0.0373374	11	hsa-miR-129-1-3p/hsa-miR-129-2-3p	hsa-miR-129-5p	hsa-miR-137	hsa-miR-138-5p	hsa-miR-152-3p	hsa-miR-22-3p	hsa-miR-329-3p/hsa-miR-362-3p	hsa-miR-34a-5p/hsa-miR-449a	hsa-miR-376c-3p	hsa-miR-493-5p	hsa-miR-495-3p
ETV3	0.0375866	10	hsa-miR-152-3p	hsa-miR-182-5p	hsa-miR-204-5p	hsa-miR-31-5p	hsa-miR-493-5p	hsa-miR-495-3p	hsa-miR-497-5p	hsa-miR-543	hsa-miR-96-5p	hsa-miR-99b-5p
SEPT11	0.0375866	10	hsa-miR-138-5p	hsa-miR-139-5p	hsa-miR-143-3p	hsa-miR-204-5p	hsa-miR-381-3p	hsa-miR-485-3p	hsa-miR-495-3p	hsa-miR-497-5p	hsa-miR-543	hsa-miR-96-5p
CACNA2D2	0.0385119	6	hsa-miR-129-5p	hsa-miR-139-5p	hsa-miR-182-5p	hsa-miR-224-5p	hsa-miR-34a-5p/hsa-miR-449a	hsa-miR-96-5p
SFXN2	0.0385119	6	hsa-miR-138-5p	hsa-miR-204-5p	hsa-miR-329-3p/hsa-miR-362-3p	hsa-miR-497-5p	hsa-miR-708-5p	hsa-miR-9-5p
WDR47	0.0385119	6	hsa-miR-139-5p	hsa-miR-152-3p	hsa-miR-182-5p	hsa-miR-218-5p	hsa-miR-497-5p	hsa-miR-96-5p
ZER1	0.0385119	6	hsa-miR-138-5p	hsa-miR-154-3p/hsa-miR-487a-3p	hsa-miR-329-3p/hsa-miR-362-3p	hsa-miR-34a-5p/hsa-miR-449a	hsa-miR-485-3p	hsa-miR-497-5p
ZNRF1	0.0385119	6	hsa-miR-129-5p	hsa-miR-152-3p	hsa-miR-182-5p	hsa-miR-204-5p	hsa-miR-365b-3p	hsa-miR-96-5p
A4GNT	0.0392694	2	hsa-miR-22-3p	hsa-miR-497-5p
ADHFE1	0.0392694	2	hsa-miR-129-5p	hsa-miR-362-5p
AQP9	0.0392694	2	hsa-miR-154-5p	hsa-miR-485-3p
ATP2A3	0.0392694	2	hsa-miR-129-5p	hsa-miR-296-5p
ATP5S	0.0392694	2	hsa-miR-31-5p	hsa-miR-34a-5p/hsa-miR-449a
C17orf58	0.0392694	2	hsa-miR-22-3p	hsa-miR-379-5p
C1orf27	0.0392694	2	hsa-miR-329-3p/hsa-miR-362-3p	hsa-miR-409-3p
C9orf47	0.0392694	2	hsa-miR-218-5p	hsa-miR-495-3p
CD96	0.0392694	2	hsa-miR-182-5p	hsa-miR-409-3p
CDC42EP4	0.0392694	2	hsa-miR-409-3p	hsa-miR-495-3p
CHMP1A	0.0392694	2	hsa-miR-182-5p	hsa-miR-96-5p
CLNK	0.0392694	2	hsa-miR-218-5p	hsa-miR-409-3p
COG6	0.0392694	2	hsa-miR-154-5p	hsa-miR-9-5p
COQ7	0.0392694	2	hsa-miR-31-5p	hsa-miR-495-3p
CR1	0.0392694	2	hsa-miR-224-5p	hsa-miR-381-3p
CSTF2T	0.0392694	2	hsa-miR-129-5p	hsa-miR-137
DDRGK1	0.0392694	2	hsa-miR-204-5p	hsa-miR-22-3p
DHRS13	0.0392694	2	hsa-miR-152-3p	hsa-miR-34a-5p/hsa-miR-449a
DOCK1	0.0392694	2	hsa-miR-154-5p	hsa-miR-96-5p
DOK7	0.0392694	2	hsa-miR-22-3p	hsa-miR-708-5p
EPHB1	0.0392694	2	hsa-miR-129-5p	hsa-miR-182-5p
FAM86A	0.0392694	2	hsa-miR-204-5p	hsa-miR-543
FAM86C1	0.0392694	2	hsa-miR-204-5p	hsa-miR-543
FLT3LG	0.0392694	2	hsa-miR-379-5p	hsa-miR-493-5p
FNDC8	0.0392694	2	hsa-miR-138-5p	hsa-miR-34a-5p/hsa-miR-449a
GPN1	0.0392694	2	hsa-miR-224-5p	hsa-miR-497-5p
IGSF9B	0.0392694	2	hsa-miR-376c-3p	hsa-miR-493-5p
IPO13	0.0392694	2	hsa-miR-299-5p	hsa-miR-9-5p
KANSL2	0.0392694	2	hsa-miR-204-5p	hsa-miR-543
KIAA0586	0.0392694	2	hsa-miR-129-5p	hsa-miR-497-5p
KIF19	0.0392694	2	hsa-miR-182-5p	hsa-miR-96-5p
LLGL1	0.0392694	2	hsa-miR-139-5p	hsa-miR-495-3p
LPAR5	0.0392694	2	hsa-miR-224-5p	hsa-miR-365b-3p
MAK	0.0392694	2	hsa-miR-182-5p	hsa-miR-96-5p
ME2	0.0392694	2	hsa-miR-182-5p	hsa-miR-485-3p
MISP	0.0392694	2	hsa-miR-182-5p	hsa-miR-96-5p
MTMR1	0.0392694	2	hsa-miR-152-3p	hsa-miR-218-5p
MTMR7	0.0392694	2	hsa-miR-204-5p	hsa-miR-409-3p
NEK1	0.0392694	2	hsa-miR-129-1-3p/hsa-miR-129-2-3p	hsa-miR-9-5p
NKAPL	0.0392694	2	hsa-miR-182-5p	hsa-miR-96-5p
OAS2	0.0392694	2	hsa-miR-182-5p	hsa-miR-31-5p
PDYN	0.0392694	2	hsa-miR-218-5p	hsa-miR-365b-3p
POP4	0.0392694	2	hsa-miR-31-5p	hsa-miR-497-5p
PRKG2	0.0392694	2	hsa-miR-154-5p	hsa-miR-9-5p
PRRC2A	0.0392694	2	hsa-miR-381-3p	hsa-miR-495-3p
RAB19	0.0392694	2	hsa-miR-182-5p	hsa-miR-31-5p
RAP1GAP	0.0392694	2	hsa-miR-218-5p	hsa-miR-34a-5p/hsa-miR-449a
RGS20	0.0392694	2	hsa-miR-218-5p	hsa-miR-365b-3p
RNF208	0.0392694	2	hsa-miR-182-5p	hsa-miR-96-5p
SNX25	0.0392694	2	hsa-miR-137	hsa-miR-9-5p
STK19	0.0392694	2	hsa-miR-182-5p	hsa-miR-96-5p
SYF2	0.0392694	2	hsa-miR-376c-3p	hsa-miR-381-3p
TBXA2R	0.0392694	2	hsa-miR-182-5p	hsa-miR-31-5p
TGM6	0.0392694	2	hsa-miR-129-1-3p/hsa-miR-129-2-3p	hsa-miR-22-3p
TMEM38A	0.0392694	2	hsa-miR-497-5p	hsa-miR-9-5p
TUSC5	0.0392694	2	hsa-miR-218-5p	hsa-miR-34a-5p/hsa-miR-449a
VAX1	0.0392694	2	hsa-miR-137	hsa-miR-9-5p
WDR5	0.0392694	2	hsa-miR-182-5p	hsa-miR-31-5p
ZWILCH	0.0392694	2	hsa-miR-218-5p	hsa-miR-224-5p
DCC	0.0438916	7	hsa-miR-129-1-3p/hsa-miR-129-2-3p	hsa-miR-139-5p	hsa-miR-204-5p	hsa-miR-381-3p	hsa-miR-501-3p	hsa-miR-708-5p	hsa-miR-9-5p
FAM81A	0.0438916	7	hsa-miR-137	hsa-miR-152-3p	hsa-miR-218-5p	hsa-miR-34a-5p/hsa-miR-449a	hsa-miR-497-5p	hsa-miR-9-5p	hsa-miR-96-5p
FOXK1	0.0438916	7	hsa-miR-137	hsa-miR-138-5p	hsa-miR-154-3p/hsa-miR-487a-3p	hsa-miR-329-3p/hsa-miR-362-3p	hsa-miR-365b-3p	hsa-miR-485-3p	hsa-miR-497-5p
PER2	0.0438916	7	hsa-miR-138-5p	hsa-miR-149-5p	hsa-miR-22-3p	hsa-miR-34a-5p/hsa-miR-449a	hsa-miR-495-3p	hsa-miR-708-5p	hsa-miR-9-5p
TMEM184B	0.0438916	7	hsa-miR-134-5p	hsa-miR-149-5p	hsa-miR-154-3p/hsa-miR-487a-3p	hsa-miR-154-5p	hsa-miR-34a-5p/hsa-miR-449a	hsa-miR-362-5p	hsa-miR-485-3p
GPRIN3	0.0451216	12	hsa-miR-129-1-3p/hsa-miR-129-2-3p	hsa-miR-129-5p	hsa-miR-137	hsa-miR-138-5p	hsa-miR-154-5p	hsa-miR-182-5p	hsa-miR-31-5p	hsa-miR-381-3p	hsa-miR-485-3p	hsa-miR-493-5p	hsa-miR-497-5p	hsa-miR-96-5p
PPP6C	0.0451216	12	hsa-miR-129-1-3p/hsa-miR-129-2-3p	hsa-miR-137	hsa-miR-204-5p	hsa-miR-218-5p	hsa-miR-224-5p	hsa-miR-31-5p	hsa-miR-34a-5p/hsa-miR-449a	hsa-miR-376c-3p	hsa-miR-381-3p	hsa-miR-495-3p	hsa-miR-497-5p	hsa-miR-708-5p
ADAM22	0.0459413	5	hsa-miR-152-3p	hsa-miR-182-5p	hsa-miR-34a-5p/hsa-miR-449a	hsa-miR-376c-3p	hsa-miR-96-5p
ALDH6A1	0.0459413	5	hsa-miR-182-5p	hsa-miR-204-5p	hsa-miR-31-5p	hsa-miR-362-5p	hsa-miR-96-5p
AMOTL1	0.0459413	5	hsa-miR-143-3p	hsa-miR-31-5p	hsa-miR-497-5p	hsa-miR-501-3p	hsa-miR-9-5p
C5orf30	0.0459413	5	hsa-miR-152-3p	hsa-miR-182-5p	hsa-miR-543	hsa-miR-9-5p	hsa-miR-96-5p
CASP2	0.0459413	5	hsa-miR-143-3p	hsa-miR-182-5p	hsa-miR-34a-5p/hsa-miR-449a	hsa-miR-708-5p	hsa-miR-96-5p
CCAR2	0.0459413	5	hsa-miR-138-5p	hsa-miR-296-5p	hsa-miR-299-5p	hsa-miR-381-3p	hsa-miR-9-5p
CHMP7	0.0459413	5	hsa-miR-138-5p	hsa-miR-149-5p	hsa-miR-182-5p	hsa-miR-31-5p	hsa-miR-34a-5p/hsa-miR-449a
DEDD	0.0459413	5	hsa-miR-129-1-3p/hsa-miR-129-2-3p	hsa-miR-152-3p	hsa-miR-495-3p	hsa-miR-497-5p	hsa-miR-9-5p
DYRK1B	0.0459413	5	hsa-miR-143-3p	hsa-miR-152-3p	hsa-miR-296-5p	hsa-miR-497-5p	hsa-miR-9-5p
FBRS	0.0459413	5	hsa-miR-129-1-3p/hsa-miR-129-2-3p	hsa-miR-22-3p	hsa-miR-296-5p	hsa-miR-493-5p	hsa-miR-9-5p
GAS1	0.0459413	5	hsa-miR-152-3p	hsa-miR-34a-5p/hsa-miR-449a	hsa-miR-381-3p	hsa-miR-493-5p	hsa-miR-495-3p
GRM7	0.0459413	5	hsa-miR-129-5p	hsa-miR-137	hsa-miR-34a-5p/hsa-miR-449a	hsa-miR-497-5p	hsa-miR-96-5p
LRRC55	0.0459413	5	hsa-miR-204-5p	hsa-miR-218-5p	hsa-miR-31-5p	hsa-miR-34a-5p/hsa-miR-449a	hsa-miR-493-5p
M6PR	0.0459413	5	hsa-miR-149-5p	hsa-miR-204-5p	hsa-miR-497-5p	hsa-miR-543	hsa-miR-9-5p
NYAP2	0.0459413	5	hsa-miR-139-5p	hsa-miR-204-5p	hsa-miR-22-3p	hsa-miR-495-3p	hsa-miR-96-5p
SRPK1	0.0459413	5	hsa-miR-129-1-3p/hsa-miR-129-2-3p	hsa-miR-149-5p	hsa-miR-154-5p	hsa-miR-497-5p	hsa-miR-9-5p
ST3GAL2	0.0459413	5	hsa-miR-138-5p	hsa-miR-182-5p	hsa-miR-31-5p	hsa-miR-9-5p	hsa-miR-96-5p
THSD4	0.0459413	5	hsa-miR-129-5p	hsa-miR-204-5p	hsa-miR-34a-5p/hsa-miR-449a	hsa-miR-362-5p	hsa-miR-495-3p
TNC	0.0459413	5	hsa-miR-137	hsa-miR-218-5p	hsa-miR-365b-3p	hsa-miR-495-3p	hsa-miR-9-5p
XPO5	0.0459413	5	hsa-miR-143-3p	hsa-miR-204-5p	hsa-miR-218-5p	hsa-miR-224-5p	hsa-miR-34a-5p/hsa-miR-449a
XPO7	0.0459413	5	hsa-miR-129-5p	hsa-miR-381-3p	hsa-miR-485-3p	hsa-miR-493-5p	hsa-miR-497-5p
ZIC2	0.0459413	5	hsa-miR-182-5p	hsa-miR-485-3p	hsa-miR-493-5p	hsa-miR-543	hsa-miR-96-5p
AMER1	0.04674	8	hsa-miR-138-5p	hsa-miR-143-3p	hsa-miR-152-3p	hsa-miR-31-5p	hsa-miR-34a-5p/hsa-miR-449a	hsa-miR-497-5p	hsa-miR-708-5p	hsa-miR-9-5p
CACNA2D1	0.04674	8	hsa-miR-129-5p	hsa-miR-138-5p	hsa-miR-139-5p	hsa-miR-182-5p	hsa-miR-34a-5p/hsa-miR-449a	hsa-miR-495-3p	hsa-miR-497-5p	hsa-miR-96-5p
KCNA1	0.04674	8	hsa-miR-137	hsa-miR-204-5p	hsa-miR-218-5p	hsa-miR-365b-3p	hsa-miR-409-5p	hsa-miR-501-3p	hsa-miR-543	hsa-miR-9-5p
PHF12	0.04674	8	hsa-miR-129-5p	hsa-miR-182-5p	hsa-miR-22-3p	hsa-miR-224-5p	hsa-miR-31-5p	hsa-miR-365b-3p	hsa-miR-493-5p	hsa-miR-96-5p
PPM1L	0.04674	8	hsa-miR-138-5p	hsa-miR-182-5p	hsa-miR-22-3p	hsa-miR-34a-5p/hsa-miR-449a	hsa-miR-381-3p	hsa-miR-409-5p	hsa-miR-497-5p	hsa-miR-96-5p
SHISA9	0.04674	8	hsa-miR-129-5p	hsa-miR-137	hsa-miR-154-3p/hsa-miR-487a-3p	hsa-miR-218-5p	hsa-miR-22-3p	hsa-miR-299-5p	hsa-miR-495-3p	hsa-miR-543
YTHDC1	0.04674	8	hsa-miR-129-5p	hsa-miR-137	hsa-miR-154-3p/hsa-miR-487a-3p	hsa-miR-34a-5p/hsa-miR-449a	hsa-miR-381-3p	hsa-miR-495-3p	hsa-miR-497-5p	hsa-miR-543
ATP11A	0.0478376	9	hsa-miR-137	hsa-miR-139-5p	hsa-miR-152-3p	hsa-miR-224-5p	hsa-miR-31-5p	hsa-miR-329-3p/hsa-miR-362-3p	hsa-miR-501-3p	hsa-miR-543	hsa-miR-9-5p

## Sheet: Proteins - 2-Fold, 2 miRNAs
Top 10 Proteins TargetScan (>2-Fold, Targeted by at least 2 miRNAs)	Number of targeting miRNAS		Top 10 Proteins miRTarBase (>2-Fold, Targeted by at least 2 miRNAs)	Number of targeting miRNAS		Proteins Common to both	Targeting miRNAs (TargetScan)	Targeting miRNAs (MiTarBase)		Compiled List
RIMS3	14		BCL2	13		RIMS3	14	5		RIMS3		Proteins identified as top hits from either TargetScan, miRTarBase, or from both databases
CDK1	7		MTRNR2L2	5		SYNE2	5	4		SYNE2		All targeted by at least 2 miRNAs that were upregulated at least 2-fold
EMX1	7		UBP1	4		L1CAM	5	4		L1CAM
PHF15	15		CDH1	7		TPD52	11	6		TPD52
UNC5D	12		KNTC1	7		STAM2	5	2		STAM2
ORMDL1	5		NBEA	5		RSU1	4	3		RSU1
SEZ6L2	5		KDM1A	4		SYNGR2	4	6		SYNGR2
AC012215.1	11		LEF1	4		GAS1	5	7		GAS1
JDP2	11		CACFD1	6		CDK1	7	5		CDK1
DENR	6		AKT1	10		PI4K2A	6	2		PI4K2A
						HMGCR	10	3		HMGCR
						RICTOR	11	5		RICTOR
						ADCY6	9	2		ADCY6
						SENP1	8	4		SENP1
						C2orf72	5	3		C2orf72
						YARS2	5	2		YARS2
						CTIF	8	3		CTIF
						SCN8A	8	2		SCN8A
						ASS1	3	2		ASS1
						PRRG3	3	3		PRRG3
						TNFRSF21	3	4		TNFRSF21
						HNF4A	4	3		HNF4A
						ZNF496	4	3		ZNF496
						FBN2	8	3		FBN2
						NCOA1	11	3		NCOA1
						COQ7	2	5		COQ7
						DOCK1	2	2		DOCK1
						PRRC2A	2	4		PRRC2A
										EMX1
										PHF15
										UNC5D
										ORMDL1
										SEZ6L2
										AC012215.1
										JDP2
										DENR
										BCL2
										MTRNR2L2
										UBP1
										CDH1
										KNTC1
										NBEA
										KDM1A
										LEF1
										CACFD1
										AKT1

## Sheet: TargetScan - 2-Fold, 5 miRNAs
Gene	p-value	Targeting miRNAs
PHF15	0.000400189	15				Proteins identified with p<0.05 from TargetScan analysis
GRIN2B	0.017288	14				All targeted by at least 5 miRNAs that were upregulated at least 2-fold
RIMS3	3.95003e-05	14
MARCKS	0.013687	13
CNOT6L	0.00537795	12
DLGAP2	0.017716	12
GNAQ	0.0101296	12
GPRIN3	0.0451216	12
PAK3	0.0290688	12
PPP6C	0.0451216	12
UNC5D	0.00114655	12
AC012215.1	0.00212046	11
BAZ2A	0.0293954	11
CEP85L	0.00947921	11
FAT3	0.0293954	11
GABBR2	0.0173375	11
JDP2	0.00212046	11
MYLK	0.0293954	11
NCOA1	0.0373374	11
PCGF5	0.0227728	11
PHIP	0.00321707	11
RAB10	0.0293954	11
RICTOR	0.00947921	11
SZRD1	0.0129523	11
TPD52	0.0173375	11
AMMECR1	0.0164192	10
ETV3	0.0375866	10
FBXO41	0.00248791	10
FOXN3	0.0119254	10
HIPK1	0.029092	10
HMGCR	0.00844209	10
KCNH1	0.00580808	10
KIAA1024	0.0119254	10
NRXN3	0.029092	10
PCDH8	0.00580808	10
PCNP	0.029092	10
RIMS4	0.0164192	10
SEPT11	0.0375866	10
ADCY6	0.0103479	9
ATP11A	0.0478376	9
BRPF3	0.0103479	9
C18orf25	0.0279488	9
FAM178A	0.0148324	9
GAPVD1	0.00697936	9
HS3ST3B1	0.0148324	9
MAF	0.0206338	9
OXSR1	0.0148324	9
PCSK5	0.0206338	9
ZNF638	0.0206338	9
AMER1	0.04674	8
BAI3	0.018208	8
CACNA2D1	0.04674	8
CAMKK2	0.0351372	8
CTIF	0.0256937	8
FBN2	0.0351372	8
KCNA1	0.04674	8
LPHN3	0.018208	8
PHF12	0.04674	8
PHF20	0.0124486	8
PIAS1	0.018208	8
PITPNM3	0.018208	8
PPM1L	0.04674	8
PTPRF	0.018208	8
RHOBTB1	0.0030115	8
SCN8A	0.0256937	8
SENP1	0.0124486	8
SHISA9	0.04674	8
SPEN	0.0081657	8
UBE2Q1	0.018208	8
WDR82	0.0351372	8
YTHDC1	0.04674	8
AHCYL1	0.014601	7
AJUBA	0.0054254	7
ANP32B	0.00295544	7
ARRB1	0.014601	7
C16orf70	0.0316638	7
CDK1	0.000220687	7
DCC	0.0438916	7
EML5	0.0219881	7
EMX1	0.000220687	7
FAM49B	0.0316638	7
FAM81A	0.0438916	7
FOXK1	0.0438916	7
GPM6A	0.0219881	7
GRAMD4	0.014601	7
KIAA1217	0.00295544	7
NAT8L	0.014601	7
PER2	0.0438916	7
PLEKHA7	0.00295544	7
PRKAR2A	0.014601	7
SLC43A2	0.0316638	7
SRSF6	0.0054254	7
SSR1	0.0054254	7
TMEM184B	0.0438916	7
TNFAIP8	0.014601	7
TOX3	0.0316638	7
ANKRD13A	0.0164752	6
BICD1	0.0164752	6
CA7	0.00971532	6
CACNA2D2	0.0385119	6
CBX7	0.0164752	6
CCSER1	0.0164752	6
DENR	0.00245762	6
EDNRA	0.0164752	6
IKZF1	0.0259465	6
ITM2B	0.00245762	6
KLC2	0.0259465	6
LURAP1L	0.00520874	6
MRAS	0.00971532	6
NLGN2	0.0164752	6
PHF13	0.0164752	6
PI4K2A	0.00245762	6
PRELP	0.0164752	6
RPH3A	0.00245762	6
SF3B3	0.0164752	6
SFXN2	0.0385119	6
SNX22	0.0259465	6
SPAST	0.0259465	6
SYNJ1	0.00971532	6
TAF4B	0.0259465	6
TCF3	0.00971532	6
TNS3	0.00971532	6
WDR47	0.0385119	6
ZC3H10	0.0259465	6
ZER1	0.0385119	6
ZNRF1	0.0385119	6
ADAM22	0.0459413	5
AHDC1	0.0173419	5
ALDH6A1	0.0459413	5
AMOTL1	0.0459413	5
ARHGAP44	0.029475	5
C2orf72	0.0173419	5
C5orf30	0.0459413	5
CACNA1B	0.0173419	5
CASP2	0.0459413	5
CCAR2	0.0459413	5
CEP63	0.00907284	5
CHD6	0.029475	5
CHMP1B	0.00907284	5
CHMP7	0.0459413	5
CHST10	0.00907284	5
DEDD	0.0459413	5
DLL1	0.00907284	5
DYRK1B	0.0459413	5
FAM117A	0.00907284	5
FAM118A	0.0173419	5
FBRS	0.0459413	5
GAS1	0.0459413	5
GNAO1	0.029475	5
GPC1	0.029475	5
GRM7	0.0459413	5
KCNH5	0.029475	5
L1CAM	0.00907284	5
LDB3	0.0173419	5
LRP10	0.029475	5
LRRC55	0.0459413	5
LRRC8C	0.029475	5
M6PR	0.0459413	5
MARK2	0.029475	5
MYADM	0.00907284	5
NRN1	0.00400627	5
NYAP2	0.0459413	5
ORMDL1	0.0013482	5
PCLO	0.00907284	5
PDZD4	0.00907284	5
PHC3	0.029475	5
PSME4	0.00907284	5
RELN	0.0173419	5
RNF220	0.00907284	5
RP11-181C3.1	0.00400627	5
SEZ6L2	0.0013482	5
SLC30A9	0.029475	5
SLC38A9	0.029475	5
SRPK1	0.0459413	5
ST3GAL2	0.0459413	5
STAM2	0.0173419	5
SYNE2	0.00400627	5
THSD4	0.0459413	5
TNC	0.0459413	5
UNC79	0.029475	5
XPO5	0.0459413	5
XPO7	0.0459413	5
YARS2	0.0173419	5
ZIC2	0.0459413	5
ZMAT4	0.0173419	5
ZNF384	0.0173419	5

## Sheet: TargetScan - 2-Fold, 10 miRNAs
Gene	p-value	Targeting miRNAs
PHF15	0.000400189	15				Proteins identified with p<0.05 from TargetScan analysis
RIMS3	3.95003e-05	14				All targeted by at least 10 miRNAs that were upregulated at least 2-fold
GRIN2B	0.017288	14
MARCKS	0.013687	13
UNC5D	0.00114655	12
CNOT6L	0.00537795	12
GNAQ	0.0101296	12
DLGAP2	0.017716	12
PAK3	0.0290688	12
GPRIN3	0.0451216	12
PPP6C	0.0451216	12
AC012215.1	0.00212046	11
JDP2	0.00212046	11
PHIP	0.00321707	11
CEP85L	0.00947921	11
RICTOR	0.00947921	11
SZRD1	0.0129523	11
GABBR2	0.0173375	11
TPD52	0.0173375	11
PCGF5	0.0227728	11
BAZ2A	0.0293954	11
FAT3	0.0293954	11
MYLK	0.0293954	11
RAB10	0.0293954	11
NCOA1	0.0373374	11
FBXO41	0.00248791	10
KCNH1	0.00580808	10
PCDH8	0.00580808	10
HMGCR	0.00844209	10
FOXN3	0.0119254	10
KIAA1024	0.0119254	10
AMMECR1	0.0164192	10
RIMS4	0.0164192	10
HIPK1	0.029092	10
NRXN3	0.029092	10
PCNP	0.029092	10
ETV3	0.0375866	10
SEPT11	0.0375866	10
