# Supplementary material for: In silico interrogation of the miRNAome of infected hematopoietic cells to predict processes important for human cytomegalovirus latent infection
Source: J Biol Chem. 2023 Apr 19;299(6):104727. doi: 10.1016/j.jbc.2023.104727 (PMC10206818; doi:10.1016/j.jbc.2023.104727)
Supplement: Table S5 [file mmc5.xlsx]

## Sheet: Myeloid Expression Levels
	Haematopoietic Stem Cell	Multipotent Progenitor	Lymphoid-primer multipotent progenitor	Common Myeloid Progenitor	Granulocyte-monocyte progenitor	Monocytes
ZNRF1	698.25	972.75	388.667	726.5	480.75	97		Average RPKM from Corces, M. R. et al. (2016) ‘Lineage-specific and single-cell chromatin accessibility charts human hematopoiesis and leukemia evolution’, Nature Genetics, 48(10), pp. 1193–1203. doi: 10.1038/ng.3646.
UBE2Q1	735.25	777.75	704	1082.25	1603.5	1123.25
FBXO41	143.25	138.25	104.333	86.5	258.25	93.25
RNF220	1324.25	1799.75	968.667	1303.25	1448	761.25
JDP2	23.5	58.25	41.6667	27.5	77	542.25
STAM2	842.75	775.75	736	895	1284.25	1035.5
SYNJ1	296.5	344.5	282.333	313.5	451.75	731
ARRB1	2027.5	2763.25	1452.67	2349	2109.75	2310
GAPVD1	720.5	942.75	748	1127.75	1322.5	1247.25
M6PR	471.25	564.75	525.333	777.25	1155.25	966.5
GRIN2B	0	0	0	0	0	0
CHMP7	147.5	112.75	139	200.75	219.5	207.25
CHMP1B	1512	1750	569.667	1086	988.75	1640
SPAST	535.25	656.5	570	1027.75	1091.5	873.5
CACNA1B	0	0	0.333333	0	0	0
CACNA2D1	0	0	0	0	0	0
CACNA2D2	25	33	21.6667	30	33.75	2
RELN	0	0	0	0	0	0
PHC3	1404	1453	919.667	1116.5	1523.75	1472.25
CBX7	21.75	44.75	6.33333	6.5	3.25	25
PCGF5	1139.5	1176.75	794.333	1226	1463.5	1424.25
FBRS	130.5	208.5	119.667	247.5	249.25	272.75
NRXN3	8.75	13	0	1.25	0.5	0
DLGAP2	12.75	9	0	1.5	0.25	0.25
NLGN2	85.75	106.5	89.3333	114.5	84.25	1.25
JADE2	472.25	603.5	351.333	385.25	535.25	231.25
KDM1A	1664.25	1939.25	1756.67	2937.25	3210.5	833.75
