# Supplementary material for: In silico interrogation of the miRNAome of infected hematopoietic cells to predict processes important for human cytomegalovirus latent infection
Source: J Biol Chem. 2023 Apr 19;299(6):104727. doi: 10.1016/j.jbc.2023.104727 (PMC10206818; doi:10.1016/j.jbc.2023.104727)
Supplement: Table S6 [file mmc6.xlsx]

## Sheet: Sheet1
miRNA	Forward	Reverse
hsa-miR-31-5p	GCAGAGGCAAGATGCTG	GTCCAGTTTTTTTTTTTTTTTAGCTATG
hsa-miR-182-5p	GTTTGGCAATGGTAGAACTCA	GGTCCAGTTTTTTTTTTTTTTTAGTGT
hsa-miR-183-5p	GCAGTATGGCACTGGTAGA	GGTCCAGTTTTTTTTTTTTTTTAGTGA
hsa-miR-129-2-3p	AAGCCCTTACCCCAAAAAG	GGTCCAGTTTTTTTTTTTTTTTATGC
hsa-miR-193b-3p	GAACTGGCCCTCAAAGTC	GGTCCAGTTTTTTTTTTTTTTTAGC
hsa-miR-204-5p	CGCAGTTCCCTTTGTCATC	CCAGTTTTTTTTTTTTTTTAGGCATAG
hsa-miR-129-1-3p	AAGCCCTTACCCCAAAAAG	CAGGTCCAGTTTTTTTTTTTTTTTATAC
hsa-miR-138-5p	GCAGAGCTGGTGTTGTGA	GTTTTTTTTTTTTTTTCGGCCTGA
hsa-miR-149-5p	CTGGCTCCGTGTCTTC	CAGTTTTTTTTTTTTTTTGGGAGTG
hsa-miR-708-5p	CAGAAGGAGCTTACAATCTAGC	GTCCAGTTTTTTTTTTTTTTTCCCA
hsa-miR-329-3p	CGCAGAACACACCTGGT	GGTCCAGTTTTTTTTTTTTTTTAAAGAG
hsa-miR-409-3p	AGGAATGTTGCTCGGTGA	CCAGTTTTTTTTTTTTTTTAGGGGTT
